# Supplementary material for: 2,3,4,9-Tetra­hydro-1H-carbazole
Source: Acta Crystallogr Sect E Struct Rep Online. 2008 Nov 26;64(Pt 12):o2433. doi: 10.1107/S1600536808038713 (PMC2960078; doi:10.1107/S1600536808038713)
Supplement: Supplementary file 1 [file e-64-o2433-sup1.cif]

##############################################################################
###                                                                        ###
###        Electronic paper (Acta Crystallographica Section E)             ###
###                                                                        ###
##############################################################################
#                                                                            #
# This CIF contains the data in a paper accepted for publication in Acta     #
# Crystallographica Section E. It conforms to the requirements of Notes      #
# for Authors for Section E, and has been peer reviewed under the auspices   #
# of the IUCr Commission on Journals.                                        #
#                                                                            #
# Full details of the Crystallographic Information File format               #
# are given in the paper "The Crystallographic Information File (CIF):       #
# a New Standard Archive File for Crystallography" by S. R. Hall, F. H.      #
# Allen and I. D. Brown [Acta Cryst. (1991), A47, 655-685].                  #
#                                                                            #
# The current version of the core CIF dictionary is obtainable from          #
# ftp://ftp.iucr.org/pub/cif_core.dic. The current version number is 2.4.    #
#                                                                            #
# Software is freely available for graphical display of the structure(s) in  #
# this CIF.  For information consult the CIF home page http://www.iucr.org/  #
# cif/home.html                                                              #
#                                                                            #
# This file may be used for bona fide research purposes within the           #
# scientific community so long as proper attribution is given to the journal # 
# article from which it was obtained.                                        #
#                                                                            #
##############################################################################
                                             
data_global
_audit_creation_method     SHELXL-97
_journal_date_recd_electronic     2008-10-31
_journal_date_accepted     2008-11-19
_journal_name_full     'Acta Crystallographica, Section E'
_journal_year     2008
_journal_volume     64
_journal_issue     12
_journal_page_first     o2433
_journal_page_last     o2433
_journal_paper_category     QO
_journal_coeditor_code     CI2708
_publ_contact_author_name     'A. SubbiahPandi'
_publ_contact_author_address
;
  Department of Physics
  Presidency College
  Chennai- 600 005
  India
;
_publ_contact_author_email     'a_spandian@yahoo.com'
_publ_contact_author_fax     '044 091 2854 4894'
_publ_contact_author_phone     '044 091 2259 1061'
_publ_section_title
;
2,3,4,9-Tetrahydro-1<i>H</i>-carbazole
;
loop_
    _publ_author_name
    _publ_author_address
    'S. Murugavel'
;     Department of Physics
      Thanthai Periyar Government Institute of Technology
      Vellore 632 002
      India
;
    'P. S. Kannan'
;     Department of Physics
      SMK Fomra Institute of Technology
      Thaiyur
      Chennai 603 103
      India
;
    'A. SubbiahPandi'
;     Department of Physics
      Presidency College (Autonomous)
      Chennai 600 005
      India
;
    'T. Surendiran'
;     Department of Chemistry
      Sathyabama University
      Jeppiaar Nagar
      Chennai 600 119
      India
;
    'S. Balasubramanian'
;     Department of Chemistry
      Mohamed Sathak A. J. College of Engineering
      Egattur
      Chennai 603 103
      India
;
data_I
_audit_creation_method     SHELXL-97
_chemical_name_systematic
;
2,3,4,9-Tetrahydro-1<i>H</i>-carbazole
;
_chemical_name_common     ?
_chemical_formula_moiety     'C12 H13 N'
_chemical_formula_sum     'C12 H13 N'
_chemical_formula_iupac     'C12 H13 N'
_chemical_formula_weight     171.23
_chemical_melting_point     ?
_symmetry_cell_setting     orthorhombic
_symmetry_space_group_name_H-M     'P 21 21 21'
_symmetry_space_group_name_Hall     'P 2ac 2ab'
loop_
    _symmetry_equiv_pos_as_xyz
    'x, y, z'
    '-x+1/2, -y, z+1/2'
    'x+1/2, -y+1/2, -z'
    '-x, y+1/2, -z+1/2'
_cell_length_a     6.1067(4)
_cell_length_b     7.9488(5)
_cell_length_c     19.4512(12)
_cell_angle_alpha     90.00
_cell_angle_beta     90.00
_cell_angle_gamma     90.00
_cell_volume     944.18(10)
_cell_formula_units_Z     4
_cell_measurement_reflns_used     1778
_cell_measurement_theta_min     2.1
_cell_measurement_theta_max     31.12
_cell_measurement_temperature     293(2)
_exptl_crystal_description     Block
_exptl_crystal_colour     colourless
_exptl_crystal_size_max     0.26
_exptl_crystal_size_mid     0.15
_exptl_crystal_size_min     0.15
_exptl_crystal_density_diffrn     1.205
_exptl_crystal_density_meas     ?
_exptl_crystal_density_method     'not measured'
_exptl_crystal_F_000     368
_exptl_absorpt_coefficient_mu     0.070
_exptl_absorpt_correction_type     none
_exptl_absorpt_process_details     ?
_exptl_absorpt_correction_T_min     ?
_exptl_absorpt_correction_T_max     ?
_exptl_special_details
;
;
_diffrn_ambient_temperature     293(2)
_diffrn_radiation_type     MoK\a
_diffrn_radiation_wavelength     0.71073
_diffrn_radiation_source     'fine-focus sealed tube'
_diffrn_radiation_monochromator     graphite
_diffrn_measurement_device_type     'Bruker Kappa APEXII area-detector'
_diffrn_measurement_method     '\w and \f'
_diffrn_detector_area_resol_mean     ?
_diffrn_reflns_number     13269
_diffrn_reflns_av_R_equivalents     0.0363
_diffrn_reflns_av_sigmaI/netI     0.0237
_diffrn_reflns_theta_min     2.09
_diffrn_reflns_theta_max     31.12
_diffrn_reflns_theta_full     31.12
_diffrn_measured_fraction_theta_max     0.999
_diffrn_measured_fraction_theta_full     0.999
_diffrn_reflns_limit_h_min     -8
_diffrn_reflns_limit_h_max     8
_diffrn_reflns_limit_k_min     -11
_diffrn_reflns_limit_k_max     11
_diffrn_reflns_limit_l_min     -28
_diffrn_reflns_limit_l_max     28
_diffrn_standards_number     0
_diffrn_standards_interval_count     .
_diffrn_standards_interval_time     .
_diffrn_standards_decay_%     ?
_refine_special_details
;
Refinement of <i>F</i>^2^ against ALL reflections. The weighted <i>R</i>-factor
<i>wR</i> and goodness of fit <i>S</i> are based on <i>F</i>^2^, conventional
<i>R</i>-factors <i>R</i> are based on <i>F</i>, with <i>F</i> set to zero for
negative <i>F</i>^2^. The threshold expression of <i>F</i>^2^ >
\s(<i>F</i>^2^) is used only for calculating <i>R</i>-factors(gt) <i>etc</i>.
and is not relevant to the choice of reflections for refinement.
<i>R</i>-factors based on <i>F</i>^2^ are statistically about twice as large
as those based on <i>F</i>, and <i>R</i>- factors based on ALL data will be
even larger.
;
_reflns_number_total     1777
_reflns_number_gt     1323
_reflns_threshold_expression     I>2\s(I)
_refine_ls_structure_factor_coef     Fsqd
_refine_ls_matrix_type     full
_refine_ls_R_factor_all     0.0690
_refine_ls_R_factor_gt     0.0482
_refine_ls_wR_factor_gt     0.1113
_refine_ls_wR_factor_ref     0.1234
_refine_ls_goodness_of_fit_ref     1.068
_refine_ls_restrained_S_all     1.073
_refine_ls_number_reflns     1777
_refine_ls_number_parameters     137
_refine_ls_number_restraints     15
_refine_ls_hydrogen_treatment     constr
_refine_ls_weighting_scheme     calc
_refine_ls_weighting_details
         'calc w=1/[\s^2^(Fo^2^)+(0.0603P)^2^+0.0496P] where P=(Fo^2^+2Fc^2^)/3'
_atom_sites_solution_hydrogens     geom
_atom_sites_solution_primary     direct
_atom_sites_solution_secondary     difmap
_refine_ls_shift/su_max     0.001
_refine_ls_shift/su_mean     0.000
_refine_diff_density_max     0.136
_refine_diff_density_min     -0.201
_refine_ls_extinction_method     none
_refine_ls_extinction_coef     ?
loop_
    _atom_type_symbol
    _atom_type_description
    _atom_type_scat_dispersion_real
    _atom_type_scat_dispersion_imag
    _atom_type_scat_source
    'C' 'C' 0.0033 0.0000
                         'International Tables Vol C Tables 4.2.6.8 and 6.1.1.4'
    'H' 'H' 0.0000 0.0000
                         'International Tables Vol C Tables 4.2.6.8 and 6.1.1.4'
    'N' 'N' 0.0061 0.0000
                         'International Tables Vol C Tables 4.2.6.8 and 6.1.1.4'
_computing_data_collection     'APEX2 (Bruker, 2004)'
_computing_cell_refinement     'APEX2 (Bruker, 2004)'
_computing_data_reduction     'SAINT (Bruker, 2004)'
_computing_structure_solution     'SHELXS97 (Sheldrick, 2008)'
_computing_structure_refinement     'SHELXL97 (Sheldrick, 2008)'
_computing_molecular_graphics     'ORTEP-3 (Farrugia, 1997)'
_computing_publication_material
                            'SHELXL97 (Sheldrick, 2008) and PLATON (Spek, 2003)'
loop_
    _atom_site_type_symbol
    _atom_site_label
    _atom_site_fract_x
    _atom_site_fract_y
    _atom_site_fract_z
    _atom_site_U_iso_or_equiv
    _atom_site_adp_type
    _atom_site_calc_flag
    _atom_site_refinement_flags
    _atom_site_occupancy
    _atom_site_disorder_assembly
    _atom_site_disorder_group
    N N1 0.7448(2) 0.5987(2) 0.95685(8) 0.0547(4) Uani d . 1 . .
    H H1A 0.8656 0.6513 0.9495 0.066 Uiso calc R 1 . .
    C C1 0.3210(3) 0.4486(2) 1.06567(10) 0.0557(5) Uani d . 1 . .
    H H1 0.1945 0.3846 1.0604 0.067 Uiso calc R 1 . .
    C C2 0.3803(4) 0.5087(3) 1.12920(10) 0.0634(5) Uani d . 1 . .
    H H2 0.2921 0.4854 1.1670 0.076 Uiso calc R 1 . .
    C C3 0.5689(4) 0.6033(3) 1.13826(10) 0.0619(5) Uani d . 1 . .
    H H3 0.6046 0.6419 1.1820 0.074 Uiso calc R 1 . .
    C C4 0.7035(3) 0.6410(2) 1.08415(10) 0.0568(5) Uani d . 1 . .
    H H4 0.8298 0.7045 1.0904 0.068 Uiso calc R 1 . .
    C C5 0.6448(3) 0.5811(2) 1.01954(9) 0.0457(4) Uani d . 1 . .
    C C6 0.4535(3) 0.4849(2) 1.00903(9) 0.0429(4) Uani d . 1 . .
    C C7 0.4433(3) 0.4464(2) 0.93742(8) 0.0429(4) Uani d . 1 A .
    C C8 0.6210(3) 0.5184(2) 0.90741(9) 0.0473(4) Uani d . 1 A .
    C C9 0.6730(3) 0.5153(3) 0.83301(10) 0.0668(6) Uani d D 1 . .
    H H9A 0.8252 0.4841 0.8267 0.080 Uiso calc PR 0.591(10) A 1
    H H9B 0.6521 0.6267 0.8138 0.080 Uiso calc PR 0.591(10) A 1
    H H9C 0.7893 0.4371 0.8240 0.080 Uiso d PR 0.409(10) A 2
    H H9D 0.7193 0.6249 0.8182 0.080 Uiso d PR 0.409(10) A 2
    C C10A 0.5287(9) 0.3918(9) 0.7958(4) 0.0674(15) Uani d PD 0.591(10) A 1
    H H10A 0.5876 0.2795 0.8019 0.101 Uiso calc PR 0.591(10) A 1
    H H10B 0.5318 0.4171 0.7470 0.101 Uiso calc PR 0.591(10) A 1
    C C11A 0.2927(8) 0.3943(9) 0.8204(2) 0.0638(13) Uani d PD 0.591(10) A 1
    H H11A 0.2083 0.3133 0.7941 0.096 Uiso calc PR 0.591(10) A 1
    H H11B 0.2308 0.5049 0.8122 0.096 Uiso calc PR 0.591(10) A 1
    C C10B 0.4709(17) 0.4587(13) 0.7953(5) 0.076(2) Uani d PD 0.409(10) A 2
    H H10C 0.3699 0.5527 0.7924 0.114 Uiso calc PR 0.409(10) A 2
    H H10D 0.5117 0.4282 0.7487 0.114 Uiso calc PR 0.409(10) A 2
    C C11B 0.3543(15) 0.3125(11) 0.8276(3) 0.0651(19) Uani d PD 0.409(10) A 2
    H H11C 0.2313 0.2806 0.7989 0.098 Uiso calc PR 0.409(10) A 2
    H H11D 0.4534 0.2173 0.8300 0.098 Uiso calc PR 0.409(10) A 2
    C C12 0.2741(3) 0.3519(3) 0.89757(10) 0.0579(5) Uani d D 1 . .
    H H12A 0.1293 0.3817 0.9141 0.069 Uiso calc PR 0.591(10) A 1
    H H12B 0.2943 0.2320 0.9043 0.069 Uiso calc PR 0.591(10) A 1
    H H12C 0.1428 0.4179 0.8941 0.069 Uiso d PR 0.409(10) A 2
    H H12D 0.2390 0.2494 0.9212 0.069 Uiso d PR 0.409(10) A 2
loop_
    _atom_site_aniso_label
    _atom_site_aniso_U_11
    _atom_site_aniso_U_22
    _atom_site_aniso_U_33
    _atom_site_aniso_U_12
    _atom_site_aniso_U_13
    _atom_site_aniso_U_23
    N1 0.0455(8) 0.0620(9) 0.0565(9) -0.0161(8) 0.0044(7) 0.0019(7)
    C1 0.0518(10) 0.0556(11) 0.0597(11) -0.0079(9) 0.0078(9) 0.0039(9)
    C2 0.0707(12) 0.0693(12) 0.0502(10) 0.0015(12) 0.0120(9) 0.0040(9)
    C3 0.0752(13) 0.0599(11) 0.0507(11) 0.0054(11) -0.0054(10) -0.0048(9)
    C4 0.0577(11) 0.0495(10) 0.0631(12) -0.0038(9) -0.0095(10) -0.0022(9)
    C5 0.0447(8) 0.0402(8) 0.0522(9) -0.0020(7) -0.0005(7) 0.0042(7)
    C6 0.0425(8) 0.0374(7) 0.0488(8) 0.0012(7) 0.0007(7) 0.0036(7)
    C7 0.0422(8) 0.0379(8) 0.0487(9) 0.0013(7) -0.0007(7) 0.0010(7)
    C8 0.0440(8) 0.0468(9) 0.0511(9) 0.0018(8) 0.0023(7) 0.0017(8)
    C9 0.0601(11) 0.0876(15) 0.0526(10) -0.0017(12) 0.0084(9) 0.0054(11)
    C10A 0.061(3) 0.082(4) 0.059(2) 0.010(3) 0.004(2) -0.007(3)
    C11A 0.057(2) 0.076(3) 0.058(2) 0.003(2) -0.0071(18) -0.010(2)
    C10B 0.084(6) 0.097(6) 0.046(3) 0.009(5) -0.008(4) -0.005(4)
    C11B 0.071(4) 0.067(4) 0.057(3) 0.003(4) -0.011(3) -0.018(3)
    C12 0.0515(10) 0.0590(11) 0.0632(11) -0.0084(9) -0.0038(9) -0.0028(9)
_geom_special_details
;
All e.s.d.'s (except the e.s.d. in the dihedral angle between two l.s. planes)
are estimated using the full covariance matrix. The cell e.s.d.'s are taken
into account individually in the estimation of e.s.d.'s in distances, angles
and torsion angles; correlations between e.s.d.'s in cell parameters are only
used when they are defined by crystal symmetry. An approximate (isotropic)
treatment of cell e.s.d.'s is used for estimating e.s.d.'s involving l.s.
planes.
;
loop_
    _geom_bond_atom_site_label_1
    _geom_bond_atom_site_label_2
    _geom_bond_site_symmetry_2
    _geom_bond_distance
    _geom_bond_publ_flag
    N1 C5 . 1.371(2) ?
    N1 C8 . 1.379(2) ?
    N1 H1A . 0.86 ?
    C1 C2 . 1.374(3) ?
    C1 C6 . 1.397(2) ?
    C1 H1 . 0.93 ?
    C2 C3 . 1.387(3) ?
    C2 H2 . 0.93 ?
    C3 C4 . 1.369(3) ?
    C3 H3 . 0.93 ?
    C4 C5 . 1.391(3) ?
    C4 H4 . 0.93 ?
    C5 C6 . 1.411(2) ?
    C6 C7 . 1.427(2) ?
    C7 C8 . 1.359(2) ?
    C7 C12 . 1.494(2) ?
    C8 C9 . 1.482(3) ?
    C9 C10B . 1.505(9) ?
    C9 C10A . 1.505(6) ?
    C9 H9A . 0.97 ?
    C9 H9B . 0.97 ?
    C9 H9C . 0.96 ?
    C9 H9D . 0.96 ?
    C10A C11A . 1.519(7) ?
    C10A H10A . 0.97 ?
    C10A H10B . 0.97 ?
    C11A C12 . 1.542(5) ?
    C11A H11A . 0.97 ?
    C11A H11B . 0.97 ?
    C10B C11B . 1.501(10) ?
    C10B H10C . 0.97 ?
    C10B H10D . 0.97 ?
    C11B C12 . 1.480(6) ?
    C11B H11C . 0.97 ?
    C11B H11D . 0.97 ?
    C12 H12A . 0.97 ?
    C12 H12B . 0.97 ?
    C12 H12C . 0.96 ?
    C12 H12D . 0.96 ?
loop_
    _geom_angle_atom_site_label_1
    _geom_angle_atom_site_label_2
    _geom_angle_atom_site_label_3
    _geom_angle_site_symmetry_1
    _geom_angle_site_symmetry_3
    _geom_angle
    _geom_angle_publ_flag
    C5 N1 C8 . . 109.19(14) ?
    C5 N1 H1A . . 125.4 ?
    C8 N1 H1A . . 125.4 ?
    C2 C1 C6 . . 118.99(18) ?
    C2 C1 H1 . . 120.5 ?
    C6 C1 H1 . . 120.5 ?
    C1 C2 C3 . . 121.49(19) ?
    C1 C2 H2 . . 119.3 ?
    C3 C2 H2 . . 119.3 ?
    C4 C3 C2 . . 121.30(18) ?
    C4 C3 H3 . . 119.3 ?
    C2 C3 H3 . . 119.3 ?
    C3 C4 C5 . . 117.72(18) ?
    C3 C4 H4 . . 121.1 ?
    C5 C4 H4 . . 121.1 ?
    N1 C5 C4 . . 130.84(17) ?
    N1 C5 C6 . . 107.17(15) ?
    C4 C5 C6 . . 121.99(17) ?
    C1 C6 C5 . . 118.50(16) ?
    C1 C6 C7 . . 134.42(16) ?
    C5 C6 C7 . . 107.08(15) ?
    C8 C7 C6 . . 107.10(14) ?
    C8 C7 C12 . . 122.77(16) ?
    C6 C7 C12 . . 130.10(15) ?
    C7 C8 N1 . . 109.45(15) ?
    C7 C8 C9 . . 125.70(17) ?
    N1 C8 C9 . . 124.85(17) ?
    C8 C9 C10B . . 107.8(4) ?
    C8 C9 C10A . . 110.8(3) ?
    C8 C9 H9A . . 109.5 ?
    C10B C9 H9A . . 130.4 ?
    C10A C9 H9A . . 109.5 ?
    C8 C9 H9B . . 109.5 ?
    C10B C9 H9B . . 88.7 ?
    C10A C9 H9B . . 109.5 ?
    H9A C9 H9B . . 108.1 ?
    C8 C9 H9C . . 110.3 ?
    C10B C9 H9C . . 109.0 ?
    C10A C9 H9C . . 85.6 ?
    H9B C9 H9C . . 128.2 ?
    C8 C9 H9D . . 109.9 ?
    C10B C9 H9D . . 111.5 ?
    C10A C9 H9D . . 128.3 ?
    H9A C9 H9D . . 84.9 ?
    H9C C9 H9D . . 108.3 ?
    C9 C10A C11A . . 113.3(5) ?
    C9 C10A H10A . . 108.9 ?
    C11A C10A H10A . . 108.9 ?
    C9 C10A H10B . . 108.9 ?
    C11A C10A H10B . . 108.9 ?
    H10A C10A H10B . . 107.7 ?
    C10A C11A C12 . . 112.0(5) ?
    C10A C11A H11A . . 109.2 ?
    C12 C11A H11A . . 109.2 ?
    C10A C11A H11B . . 109.2 ?
    C12 C11A H11B . . 109.2 ?
    H11A C11A H11B . . 107.9 ?
    C11B C10B C9 . . 114.6(7) ?
    C11B C10B H10C . . 108.6 ?
    C9 C10B H10C . . 108.6 ?
    C11B C10B H10D . . 108.6 ?
    C9 C10B H10D . . 108.6 ?
    H10C C10B H10D . . 107.6 ?
    C12 C11B C10B . . 112.2(7) ?
    C12 C11B H11C . . 109.2 ?
    C10B C11B H11C . . 109.2 ?
    C12 C11B H11D . . 109.2 ?
    C10B C11B H11D . . 109.2 ?
    H11C C11B H11D . . 107.9 ?
    C11B C12 C7 . . 110.8(3) ?
    C7 C12 C11A . . 110.1(2) ?
    C11B C12 H12A . . 131.1 ?
    C7 C12 H12A . . 109.6 ?
    C11A C12 H12A . . 109.6 ?
    C11B C12 H12B . . 82.7 ?
    C7 C12 H12B . . 109.6 ?
    C11A C12 H12B . . 109.6 ?
    H12A C12 H12B . . 108.1 ?
    C11B C12 H12C . . 109.1 ?
    C7 C12 H12C . . 109.8 ?
    C11A C12 H12C . . 82.8 ?
    H12B C12 H12C . . 130.7 ?
    C11B C12 H12D . . 109.5 ?
    C7 C12 H12D . . 109.4 ?
    C11A C12 H12D . . 131.9 ?
    H12A C12 H12D . . 81.1 ?
    H12C C12 H12D . . 108.1 ?
loop_
    _geom_torsion_atom_site_label_1
    _geom_torsion_atom_site_label_2
    _geom_torsion_atom_site_label_3
    _geom_torsion_atom_site_label_4
    _geom_torsion_site_symmetry_1
    _geom_torsion_site_symmetry_2
    _geom_torsion_site_symmetry_3
    _geom_torsion_site_symmetry_4
    _geom_torsion
    _geom_torsion_publ_flag
    C6 C1 C2 C3 . . . . -0.4(3) ?
    C1 C2 C3 C4 . . . . 0.1(3) ?
    C2 C3 C4 C5 . . . . 0.0(3) ?
    C8 N1 C5 C4 . . . . -178.92(19) ?
    C8 N1 C5 C6 . . . . 0.7(2) ?
    C3 C4 C5 N1 . . . . 179.77(19) ?
    C3 C4 C5 C6 . . . . 0.2(3) ?
    C2 C1 C6 C5 . . . . 0.6(3) ?
    C2 C1 C6 C7 . . . . -179.34(19) ?
    N1 C5 C6 C1 . . . . 179.87(15) ?
    C4 C5 C6 C1 . . . . -0.4(3) ?
    N1 C5 C6 C7 . . . . -0.20(18) ?
    C4 C5 C6 C7 . . . . 179.48(17) ?
    C1 C6 C7 C8 . . . . 179.52(19) ?
    C5 C6 C7 C8 . . . . -0.39(18) ?
    C1 C6 C7 C12 . . . . 1.6(3) ?
    C5 C6 C7 C12 . . . . -178.35(17) ?
    C6 C7 C8 N1 . . . . 0.84(19) ?
    C12 C7 C8 N1 . . . . 178.98(16) ?
    C6 C7 C8 C9 . . . . -177.92(18) ?
    C12 C7 C8 C9 . . . . 0.2(3) ?
    C5 N1 C8 C7 . . . . -1.0(2) ?
    C5 N1 C8 C9 . . . . 177.78(18) ?
    C7 C8 C9 C10B . . . . 14.1(5) ?
    N1 C8 C9 C10B . . . . -164.5(5) ?
    C7 C8 C9 C10A . . . . -11.7(4) ?
    N1 C8 C9 C10A . . . . 169.7(3) ?
    C8 C9 C10A C11A . . . . 40.6(8) ?
    C10B C9 C10A C11A . . . . -46.8(11) ?
    C9 C10A C11A C12 . . . . -59.6(9) ?
    C8 C9 C10B C11B . . . . -43.8(11) ?
    C10A C9 C10B C11B . . . . 57.5(12) ?
    C9 C10B C11B C12 . . . . 61.8(14) ?
    C10B C11B C12 C7 . . . . -42.9(10) ?
    C10B C11B C12 C11A . . . . 51.4(8) ?
    C8 C7 C12 C11B . . . . 14.2(5) ?
    C6 C7 C12 C11B . . . . -168.1(5) ?
    C8 C7 C12 C11A . . . . -17.0(4) ?
    C6 C7 C12 C11A . . . . 160.7(3) ?
    C10A C11A C12 C11B . . . . -51.7(7) ?
    C10A C11A C12 C7 . . . . 45.1(7) ?
loop_
    _geom_hbond_atom_site_label_D
    _geom_hbond_atom_site_label_H
    _geom_hbond_atom_site_label_A
    _geom_hbond_site_symmetry_A
    _geom_hbond_distance_DH
    _geom_hbond_distance_HA
    _geom_hbond_distance_DA
    _geom_hbond_angle_DHA
    N1 H1A Cg2 3_567 0.86 2.62 3.3270(10)
                                        140
    C4 H4 Cg1 3_567 0.93 2.86 3.6450(10)
                                       143
    C12 H12B Cg2 3_457 0.97 2.83 3.577(2) 135
    C12 H12D Cg2 3_457 0.96 2.72 3.577(2) 149
