# Supplementary material for: 2,3,4,9-Tetra­hydro-1H-carbazole
Source: Acta Crystallogr Sect E Struct Rep Online. 2008 Nov 26;64(Pt 12):o2433. doi: 10.1107/S1600536808038713 (PMC2960078; doi:10.1107/S1600536808038713)
Supplement: Supplementary file 2 [file e-64-o2433-Isup2.hkl]

# 
# h,k,l, Fc-squared, Fo-squared, sigma(Fo-squared) and status flag 
# 
data_I
_shelx_title ' CI2708      P 21 21 21   R = 0.06' 
_shelx_refln_list_code          4 
_shelx_F_calc_maximum      113.41 
_exptl_crystal_F_000       368.00 
_reflns_d_resolution_high  0.6876 
 
loop_ 
 _symmetry_equiv_pos_as_xyz 
 'x, y, z' 
 '-x+1/2, -y, z+1/2' 
 'x+1/2, -y+1/2, -z' 
 '-x, y+1/2, -z+1/2' 
 
_cell_length_a     6.1067 
_cell_length_b     7.9488 
_cell_length_c    19.4512 
_cell_angle_alpha  90.000 
_cell_angle_beta   90.000 
_cell_angle_gamma  90.000 
 
_shelx_F_squared_multiplier     1.000 
 
loop_ 
 _refln_index_h 
 _refln_index_k 
 _refln_index_l 
 _refln_F_squared_calc 
 _refln_F_squared_meas 
 _refln_F_squared_sigma 
 _refln_observed_status 
   2   0   0     1366.78     1379.47     19.83 o 
   4   0   0        0.43       -0.02      0.32 o 
   6   0   0        0.75        0.56      0.74 o 
   8   0   0        0.51        1.49      1.20 o 
   1   1   0      233.90      219.01      2.02 o 
   2   1   0     1200.09     1229.91     13.84 o 
   3   1   0       51.42       53.68      1.26 o 
   4   1   0       71.99       73.91      1.17 o 
   5   1   0       65.69       61.45      1.32 o 
   6   1   0       18.97       18.43      1.26 o 
   7   1   0       20.48       17.60      1.22 o 
   8   1   0        1.06        1.28      0.80 o 
   0   2   0    12861.54    12430.34    150.14 o 
   1   2   0        0.67       -0.20      0.20 o 
   2   2   0      115.20      130.13      1.54 o 
   3   2   0      162.19      171.91      1.97 o 
   4   2   0       61.04       63.10      1.13 o 
   5   2   0       21.60       19.44      1.03 o 
   6   2   0        0.61       -0.64      0.64 o 
   7   2   0        4.07        3.77      1.24 o 
   8   2   0        0.66        0.20      1.16 o 
   1   3   0       41.91       39.28      0.66 o 
   2   3   0     1250.59     1328.01     10.71 o 
   3   3   0      129.31      135.91      1.85 o 
   4   3   0       11.95       12.26      0.55 o 
   5   3   0       69.81       70.88      1.53 o 
   6   3   0       14.15       16.50      1.43 o 
   7   3   0       12.59       11.61      1.67 o 
   8   3   0        0.28       -1.14      1.23 o 
   0   4   0       45.32       39.23      2.23 o 
   1   4   0       14.17       21.25      0.71 o 
   2   4   0      316.87      346.65      3.82 o 
   3   4   0      102.46      106.86      1.61 o 
   4   4   0      138.99      140.78      1.79 o 
   5   4   0       19.98       17.44      1.03 o 
   6   4   0        7.98        8.86      1.31 o 
   7   4   0       13.62       12.06      1.92 o 
   8   4   0        0.83        3.90      1.61 o 
   1   5   0      134.82      135.22      2.01 o 
   2   5   0       97.82       95.88      1.86 o 
   3   5   0       17.87       16.57      0.78 o 
   4   5   0       34.31       38.72      1.81 o 
   5   5   0       33.59       33.07      1.34 o 
   6   5   0        0.85        1.21      0.76 o 
   7   5   0        0.11        0.29      0.86 o 
   8   5   0        8.86       11.77      1.79 o 
   0   6   0        6.84        6.01      0.86 o 
   1   6   0       73.66       73.93      1.46 o 
   2   6   0        0.00        0.27      0.69 o 
   3   6   0        1.10       -0.42      0.68 o 
   4   6   0        3.37        3.72      0.82 o 
   5   6   0        5.11        3.33      0.90 o 
   6   6   0        0.26        0.01      1.07 o 
   7   6   0        7.99        9.15      1.55 o 
   1   7   0        0.06        0.01      0.52 o 
   2   7   0       18.89       20.97      1.18 o 
   3   7   0        0.17       -0.70      0.70 o 
   4   7   0        1.95        1.75      0.84 o 
   5   7   0        3.26        2.21      1.03 o 
   6   7   0        2.19        2.54      1.97 o 
   7   7   0        0.91        4.18      1.58 o 
   0   8   0       17.82       20.08      2.57 o 
   1   8   0       14.20       12.21      1.09 o 
   2   8   0        1.34        2.73      0.88 o 
   3   8   0        3.97        2.44      1.09 o 
   4   8   0        2.65        3.05      1.02 o 
   5   8   0        0.22       -0.23      1.07 o 
   6   8   0        1.56        5.13      1.79 o 
   1   9   0       13.24       14.18      1.48 o 
   2   9   0        1.93        1.71      1.06 o 
   3   9   0        0.45        0.59      0.98 o 
   4   9   0        0.01       -0.21      1.08 o 
   5   9   0        1.24        2.66      1.56 o 
   0  10   0        0.56       -0.38      1.33 o 
   1  10   0        0.03       -0.98      0.98 o 
   2  10   0        1.18        1.97      1.18 o 
   3  10   0        2.72        4.31      1.35 o 
   4  10   0        0.70        1.67      1.30 o 
   1  11   0        2.66        3.60      1.46 o 
   2  11   0        0.04        0.62      1.29 o 
   1   0   1      449.82      459.97      4.84 o 
   2   0   1        3.92        4.90      0.19 o 
   3   0   1        0.91        2.81      0.52 o 
   4   0   1       83.28       89.50      1.40 o 
   5   0   1       27.95       27.82      1.19 o 
   6   0   1       66.91       63.11      1.44 o 
   7   0   1        0.00        0.42      0.50 o 
   8   0   1        0.35        0.67      0.81 o 
   0   1   1      121.83      112.87      1.20 o 
   1   1   1     9004.43     8624.22     54.91 o 
   2   1   1      219.48      229.80      1.95 o 
   3   1   1      517.90      533.09      4.30 o 
   4   1   1       29.30       25.08      0.53 o 
   5   1   1        4.54        4.46      0.46 o 
   6   1   1       20.51       21.02      0.71 o 
   7   1   1        3.91        3.53      0.64 o 
   8   1   1        2.62        2.74      0.79 o 
   0   2   1     2877.36     2865.72     23.21 o 
   1   2   1     6942.39     6888.35     38.01 o 
   2   2   1       46.53       48.62      0.65 o 
   3   2   1       61.53       59.05      0.63 o 
   4   2   1       89.26       94.44      1.08 o 
   5   2   1       22.88       21.67      0.70 o 
   6   2   1       56.66       53.54      1.38 o 
   7   2   1        0.00       -0.12      0.58 o 
   8   2   1        1.26        0.19      0.95 o 
   0   3   1      221.10      215.73      2.36 o 
   1   3   1      747.70      796.54      4.98 o 
   2   3   1      786.99      831.75      5.35 o 
   3   3   1       28.90       30.91      0.54 o 
   4   3   1       74.14       78.51      0.93 o 
   5   3   1       31.84       33.31      0.88 o 
   6   3   1        1.84        0.93      0.58 o 
   7   3   1        5.77        4.59      0.85 o 
   8   3   1       11.56       13.69      1.67 o 
   0   4   1        7.33        8.72      0.84 o 
   1   4   1      379.91      401.30      2.99 o 
   2   4   1      344.49      351.21      2.51 o 
   3   4   1       66.48       72.23      0.92 o 
   4   4   1       15.58       16.82      0.49 o 
   5   4   1        5.86        6.92      0.55 o 
   6   4   1       20.64       18.49      1.23 o 
   7   4   1        2.29        2.44      0.98 o 
   8   4   1        1.15        0.19      1.01 o 
   0   5   1       68.25       62.22      1.36 o 
   1   5   1       16.14       15.59      0.51 o 
   2   5   1      140.65      164.15      1.60 o 
   3   5   1       26.33       24.80      0.64 o 
   4   5   1       10.06        9.04      0.59 o 
   5   5   1        2.72        3.65      0.47 o 
   6   5   1        0.20       -0.12      0.50 o 
   7   5   1        0.10       -1.09      1.09 o 
   8   5   1        9.54       10.33      1.84 o 
   0   6   1       55.91       61.17      1.41 o 
   1   6   1        2.39        2.53      0.35 o 
   2   6   1       28.12       30.92      0.83 o 
   3   6   1       82.36       90.62      1.73 o 
   4   6   1        5.60        4.95      0.62 o 
   5   6   1        1.19        0.60      0.55 o 
   6   6   1        0.31       -0.36      1.01 o 
   7   6   1        6.47        8.84      1.09 o 
   0   7   1      109.93      109.33      2.43 o 
   1   7   1        6.30        4.47      0.49 o 
   2   7   1        9.85        9.67      0.61 o 
   3   7   1       27.43       27.57      1.34 o 
   4   7   1       13.33       13.96      0.99 o 
   5   7   1        2.54        1.79      0.73 o 
   6   7   1        2.72        3.05      1.03 o 
   7   7   1        2.53        3.32      1.14 o 
   0   8   1        2.06        1.13      0.75 o 
   1   8   1        4.11        2.90      0.56 o 
   2   8   1        8.61        7.63      0.83 o 
   3   8   1        2.44        0.53      1.00 o 
   4   8   1        4.09        2.95      0.76 o 
   5   8   1        2.39        3.02      0.89 o 
   6   8   1        1.69        2.09      1.16 o 
   0   9   1        9.94        8.83      1.23 o 
   1   9   1        0.81       -0.31      0.60 o 
   2   9   1        2.39        1.47      0.75 o 
   3   9   1        2.40        2.86      0.81 o 
   4   9   1        2.59        2.28      0.89 o 
   5   9   1        0.53        2.06      1.14 o 
   0  10   1        0.21        0.34      0.97 o 
   1  10   1        0.72        0.47      0.80 o 
   2  10   1        3.61        4.32      0.95 o 
   3  10   1        1.34        0.81      0.87 o 
   4  10   1        0.72        1.75      0.92 o 
   0  11   1        0.26        2.00      3.23 o 
   1  11   1        0.51       -0.84      0.84 o 
   2  11   1        0.45        0.51      0.91 o 
   0   0   2     4250.62     2710.86    135.44 o 
   1   0   2        0.01        0.29      0.17 o 
   2   0   2      358.86      360.36      3.92 o 
   3   0   2       22.16       22.89      0.78 o 
   4   0   2        1.50        1.15      0.29 o 
   5   0   2      125.80      125.50      2.10 o 
   6   0   2       10.21       10.07      1.28 o 
   7   0   2        2.82        2.68      0.57 o 
   8   0   2        0.00        0.32      0.75 o 
   0   1   2      693.03      646.06      6.31 o 
   1   1   2      939.27      917.28      5.62 o 
   2   1   2      154.25      157.27      1.32 o 
   3   1   2      290.30      319.78      2.65 o 
   4   1   2       46.85       43.55      0.90 o 
   5   1   2       49.87       49.03      0.97 o 
   6   1   2        8.11        6.69      0.52 o 
   7   1   2       43.42       43.28      1.14 o 
   8   1   2        1.56        2.16      0.72 o 
   0   2   2     1122.77     1165.08      9.91 o 
   1   2   2     2512.99     2507.30     14.68 o 
   2   2   2       82.73       98.09      1.08 o 
   3   2   2       41.07       48.01      0.60 o 
   4   2   2        9.93       10.03      0.38 o 
   5   2   2       70.22       75.20      1.34 o 
   6   2   2        1.75        2.33      0.43 o 
   7   2   2        4.42        6.24      0.87 o 
   8   2   2        1.37        1.69      0.63 o 
   0   3   2        5.90        6.96      0.30 o 
   1   3   2      537.77      556.99      3.61 o 
   2   3   2      343.74      385.41      2.89 o 
   3   3   2       46.32       41.34      0.59 o 
   4   3   2       16.95       14.69      0.44 o 
   5   3   2       11.67        9.56      0.63 o 
   6   3   2        1.43        1.51      0.47 o 
   7   3   2       17.72       18.61      1.17 o 
   8   3   2        3.00        2.55      0.99 o 
   0   4   2        3.44        2.22      0.34 o 
   1   4   2      861.73      923.63      5.71 o 
   2   4   2      354.99      375.52      2.73 o 
   3   4   2       24.64       27.52      0.61 o 
   4   4   2       16.08       16.23      0.51 o 
   5   4   2       10.15       10.41      0.48 o 
   6   4   2        0.08       -0.36      0.36 o 
   7   4   2        7.11        6.11      1.04 o 
   8   4   2        2.17        3.88      0.78 o 
   0   5   2       15.99       15.60      0.72 o 
   1   5   2      119.26      129.85      1.35 o 
   2   5   2       90.38       94.99      1.12 o 
   3   5   2      129.38      133.40      1.50 o 
   4   5   2       43.69       44.83      0.91 o 
   5   5   2       21.54       20.14      0.74 o 
   6   5   2        3.03        2.60      0.51 o 
   7   5   2        0.22        1.71      0.91 o 
   0   6   2        9.55        9.48      0.70 o 
   1   6   2       46.23       46.55      0.90 o 
   2   6   2       97.09       92.07      1.32 o 
   3   6   2       97.72       98.00      1.77 o 
   4   6   2       25.39       22.99      1.04 o 
   5   6   2       13.36       14.16      0.91 o 
   6   6   2        0.91        1.65      0.68 o 
   7   6   2        4.21        3.90      1.32 o 
   0   7   2        0.11       -0.01      0.54 o 
   1   7   2       13.39       14.33      0.68 o 
   2   7   2        9.97        8.82      0.60 o 
   3   7   2        6.25        4.86      0.67 o 
   4   7   2        5.13        5.67      0.72 o 
   5   7   2        0.01        0.11      0.66 o 
   6   7   2        3.50        5.41      0.99 o 
   7   7   2        0.26        0.91      1.03 o 
   0   8   2        1.77        0.77      0.64 o 
   1   8   2       17.36       16.24      0.87 o 
   2   8   2       14.88       15.49      1.11 o 
   3   8   2       19.33       16.75      1.17 o 
   4   8   2        7.19        5.38      0.85 o 
   5   8   2        0.50        1.12      0.88 o 
   6   8   2        1.42        2.78      1.18 o 
   0   9   2        1.57        2.42      0.91 o 
   1   9   2        5.56        6.54      0.83 o 
   2   9   2        8.40        7.47      1.21 o 
   3   9   2        1.46        0.07      0.69 o 
   4   9   2        0.94        0.62      0.84 o 
   5   9   2        1.27        1.52      1.14 o 
   0  10   2        0.62        0.40      0.99 o 
   1  10   2        6.29        4.40      0.98 o 
   2  10   2        1.49        2.55      0.87 o 
   3  10   2        0.04        0.78      0.81 o 
   4  10   2        0.13        1.12      0.91 o 
   0  11   2        0.08        1.40      1.62 o 
   1  11   2        2.72        2.51      0.98 o 
   2  11   2        2.77        2.70      1.11 o 
   1   0   3      492.44      451.00      3.86 o 
   2   0   3       33.13       30.54      0.53 o 
   3   0   3       59.64       57.28      0.91 o 
   4   0   3      197.44      209.07      2.57 o 
   5   0   3       30.40       27.25      1.48 o 
   6   0   3       42.13       43.32      1.32 o 
   7   0   3        2.72        1.11      0.56 o 
   8   0   3        2.81        2.31      0.86 o 
   0   1   3      744.50      687.58      6.57 o 
   1   1   3      216.02      194.23      1.38 o 
   2   1   3      395.13      400.83      3.94 o 
   3   1   3      114.29      118.38      1.41 o 
   4   1   3       47.11       45.68      0.80 o 
   5   1   3       35.07       30.86      0.90 o 
   6   1   3       40.08       39.43      0.93 o 
   7   1   3        4.39        3.87      0.55 o 
   8   1   3        2.20        2.25      0.75 o 
   0   2   3      146.25      162.24      1.71 o 
   1   2   3       14.73       13.50      0.28 o 
   2   2   3       78.23       89.21      0.89 o 
   3   2   3       35.92       36.88      0.55 o 
   4   2   3        8.19        9.30      0.40 o 
   5   2   3       26.57       25.98      0.82 o 
   6   2   3       34.89       33.29      0.97 o 
   7   2   3        0.08       -0.04      0.46 o 
   8   2   3        3.14        2.35      0.71 o 
   0   3   3       25.18       21.63      0.54 o 
   1   3   3      104.99      107.71      0.93 o 
   2   3   3      719.70      732.39      5.08 o 
   3   3   3       68.18       72.89      0.80 o 
   4   3   3       64.27       70.10      1.07 o 
   5   3   3       52.09       50.06      1.17 o 
   6   3   3        0.19        0.37      0.43 o 
   7   3   3        9.21        9.36      0.98 o 
   8   3   3        6.40        7.27      0.74 o 
   0   4   3      163.80      156.68      2.00 o 
   1   4   3      265.38      256.45      1.94 o 
   2   4   3      257.32      253.61      2.16 o 
   3   4   3        4.31        3.13      0.35 o 
   4   4   3       37.70       39.50      0.77 o 
   5   4   3        3.17        3.35      0.40 o 
   6   4   3       11.56       10.78      0.59 o 
   7   4   3        0.81        0.61      0.51 o 
   8   4   3        0.94        2.00      0.71 o 
   0   5   3       69.09       75.07      1.68 o 
   1   5   3        6.45        6.13      0.35 o 
   2   5   3      130.73      143.22      1.48 o 
   3   5   3      172.21      180.34      1.81 o 
   4   5   3       10.14        8.41      0.51 o 
   5   5   3        5.35        3.90      0.47 o 
   6   5   3        2.16        2.44      0.59 o 
   7   5   3        7.89        8.83      0.96 o 
   0   6   3       47.66       50.39      1.53 o 
   1   6   3        9.25        7.80      0.49 o 
   2   6   3       52.78       56.91      1.05 o 
   3   6   3       20.65       20.73      0.78 o 
   4   6   3        4.51        4.53      0.61 o 
   5   6   3        4.77        5.35      0.71 o 
   6   6   3        1.32        1.63      0.70 o 
   7   6   3        1.54        3.17      0.92 o 
   0   7   3       60.78       64.17      1.83 o 
   1   7   3        4.46        3.36      0.54 o 
   2   7   3       10.35       11.05      0.64 o 
   3   7   3       61.16       59.85      1.74 o 
   4   7   3       28.13       25.71      1.14 o 
   5   7   3        0.48        0.73      0.68 o 
   6   7   3        2.69        2.88      0.90 o 
   7   7   3        1.67        2.87      1.54 o 
   0   8   3        2.68        2.05      0.70 o 
   1   8   3        8.51        9.39      0.74 o 
   2   8   3       13.42       15.29      1.11 o 
   3   8   3       15.56       15.31      1.12 o 
   4   8   3       16.42       17.36      1.18 o 
   5   8   3        3.88        4.57      1.01 o 
   6   8   3        1.55        1.26      1.19 o 
   0   9   3       29.60       29.84      2.22 o 
   1   9   3        2.64        2.24      0.69 o 
   2   9   3        3.81        4.49      0.93 o 
   3   9   3        6.34        5.75      0.95 o 
   4   9   3        2.97        1.78      0.86 o 
   5   9   3        1.34        1.42      1.16 o 
   0  10   3        1.47       -0.48      1.23 o 
   1  10   3        4.02        4.03      1.03 o 
   2  10   3        1.20        2.55      0.87 o 
   3  10   3        3.75        1.23      0.84 o 
   4  10   3        2.19        3.38      1.02 o 
   0  11   3        4.04        3.39      1.74 o 
   1  11   3        0.54        0.94      0.88 o 
   2  11   3        1.08        0.90      0.90 o 
   0   0   4     1756.98     1696.39     28.89 o 
   1   0   4       74.06       64.99      0.88 o 
   2   0   4      447.79      487.36      7.22 o 
   3   0   4       32.06       39.35      0.71 o 
   4   0   4       80.20       87.92      2.53 o 
   5   0   4        1.50        0.93      0.43 o 
   6   0   4        2.06        0.90      0.53 o 
   7   0   4       10.35        8.23      1.37 o 
   8   0   4        0.03        0.55      0.91 o 
   0   1   4      542.52      525.34      7.33 o 
   1   1   4      186.48      181.57      1.42 o 
   2   1   4      258.73      288.64      2.22 o 
   3   1   4      173.12      174.82      1.62 o 
   4   1   4        5.28        6.49      0.27 o 
   5   1   4       20.31       18.75      0.55 o 
   6   1   4      113.01      108.10      1.55 o 
   7   1   4       10.78       10.65      0.65 o 
   8   1   4        6.57        7.68      1.09 o 
   0   2   4        1.44        0.99      0.17 o 
   1   2   4      315.90      308.54      2.35 o 
   2   2   4       99.47      102.27      0.99 o 
   3   2   4      127.40      136.66      1.23 o 
   4   2   4      297.52      289.46      2.31 o 
   5   2   4        2.87        2.81      0.37 o 
   6   2   4        1.63        1.05      0.34 o 
   7   2   4        4.09        4.07      0.58 o 
   8   2   4        1.70        1.88      0.72 o 
   0   3   4        5.28        6.27      0.35 o 
   1   3   4       69.55       73.77      0.75 o 
   2   3   4       34.30       41.43      0.61 o 
   3   3   4        1.37        0.36      0.18 o 
   4   3   4       15.27       14.52      0.45 o 
   5   3   4       24.62       23.74      0.70 o 
   6   3   4        6.90        6.11      0.48 o 
   7   3   4        0.60        1.15      0.50 o 
   8   3   4        1.85        3.55      0.72 o 
   0   4   4        0.46        0.24      0.24 o 
   1   4   4       71.58       72.06      0.85 o 
   2   4   4       30.08       30.83      0.59 o 
   3   4   4       22.68       23.18      0.55 o 
   4   4   4      161.11      149.75      1.67 o 
   5   4   4        1.95        1.88      0.36 o 
   6   4   4        3.59        6.33      0.55 o 
   7   4   4        3.45        3.57      0.62 o 
   8   4   4        4.97        6.32      0.86 o 
   0   5   4        7.90        6.79      0.97 o 
   1   5   4       49.23       50.68      0.89 o 
   2   5   4       35.15       34.59      0.73 o 
   3   5   4       40.12       40.14      0.80 o 
   4   5   4       16.99       16.10      0.63 o 
   5   5   4        8.29        8.13      0.69 o 
   6   5   4        6.77        7.76      0.64 o 
   7   5   4        0.25       -0.33      0.67 o 
   0   6   4      106.71      106.27      2.20 o 
   1   6   4       36.36       37.78      0.90 o 
   2   6   4       87.00       86.38      1.26 o 
   3   6   4       80.36       79.07      1.32 o 
   4   6   4       25.42       24.56      0.94 o 
   5   6   4        1.96        1.73      0.58 o 
   6   6   4        0.72        0.79      0.70 o 
   7   6   4        0.15        0.76      0.84 o 
   0   7   4        1.08        0.74      0.58 o 
   1   7   4       10.60        9.77      0.65 o 
   2   7   4        2.25        1.94      0.44 o 
   3   7   4       16.51       15.78      1.12 o 
   4   7   4       28.42       30.87      1.16 o 
   5   7   4        1.79        0.94      0.69 o 
   6   7   4        4.33        5.57      0.98 o 
   0   8   4       17.32       14.68      1.28 o 
   1   8   4       11.65       11.47      1.03 o 
   2   8   4        8.26        6.33      0.83 o 
   3   8   4       16.07       15.26      1.11 o 
   4   8   4        6.20        4.72      0.83 o 
   5   8   4        3.39        4.36      0.96 o 
   6   8   4        1.31        0.25      1.10 o 
   0   9   4        0.19        0.56      0.85 o 
   1   9   4        1.44        2.25      0.75 o 
   2   9   4        9.98       10.29      1.61 o 
   3   9   4        2.73        0.64      0.77 o 
   4   9   4        8.57        6.97      1.13 o 
   5   9   4        1.35        0.50      1.09 o 
   0  10   4        1.74        0.90      1.06 o 
   1  10   4       15.25       15.96      1.38 o 
   2  10   4        2.09        1.57      0.92 o 
   3  10   4        1.11        1.32      0.91 o 
   4  10   4        2.05        2.63      1.01 o 
   0  11   4        0.06        0.04      1.56 o 
   1  11   4        3.70        4.48      1.03 o 
   2  11   4        2.96        1.80      0.96 o 
   1   0   5      245.67      265.77      2.82 o 
   2   0   5        5.05        5.48      0.30 o 
   3   0   5      514.82      573.56      6.43 o 
   4   0   5       53.41       53.71      1.15 o 
   5   0   5       96.47       94.88      1.84 o 
   6   0   5        2.22        2.30      0.59 o 
   7   0   5        4.22        4.11      0.70 o 
   8   0   5        0.96       -0.01      1.12 o 
   0   1   5       44.54       47.30      0.68 o 
   1   1   5      106.75      110.91      0.90 o 
   2   1   5      179.20      174.63      1.49 o 
   3   1   5      130.75      149.00      1.30 o 
   4   1   5        0.00        0.17      0.18 o 
   5   1   5       57.00       51.35      0.84 o 
   6   1   5        4.22        3.48      0.48 o 
   7   1   5        4.11        3.99      0.53 o 
   8   1   5        1.26        0.16      0.67 o 
   0   2   5      524.11      466.00      4.26 o 
   1   2   5      254.97      261.90      2.08 o 
   2   2   5      180.24      187.80      1.58 o 
   3   2   5       75.25       80.60      0.88 o 
   4   2   5       71.16       70.14      0.84 o 
   5   2   5       61.25       57.66      1.03 o 
   6   2   5       10.65       10.33      0.56 o 
   7   2   5        0.69       -0.06      0.51 o 
   8   2   5        1.29        0.66      0.69 o 
   0   3   5        2.98        2.68      0.28 o 
   1   3   5        1.72        2.23      0.22 o 
   2   3   5      193.09      209.49      1.67 o 
   3   3   5       34.02       36.43      0.65 o 
   4   3   5       17.22       18.73      0.53 o 
   5   3   5      143.79      140.16      1.70 o 
   6   3   5        0.75        0.96      0.56 o 
   7   3   5       14.75       17.77      0.89 o 
   8   3   5        0.39        0.57      0.62 o 
   0   4   5       13.03       12.15      0.58 o 
   1   4   5       41.64       43.71      0.66 o 
   2   4   5      100.52       97.39      1.09 o 
   3   4   5       32.71       29.69      0.64 o 
   4   4   5       59.97       57.67      0.92 o 
   5   4   5        3.99        4.67      0.45 o 
   6   4   5        0.88        1.03      0.44 o 
   7   4   5        1.17        1.38      0.59 o 
   8   4   5        1.08        1.74      0.75 o 
   0   5   5        1.44        1.11      0.35 o 
   1   5   5        6.05        5.93      0.37 o 
   2   5   5       18.29       22.09      0.59 o 
   3   5   5       40.28       38.90      0.82 o 
   4   5   5        3.37        2.47      0.40 o 
   5   5   5       25.32       24.07      0.82 o 
   6   5   5        7.74        7.68      0.61 o 
   7   5   5        3.93        5.09      0.90 o 
   0   6   5       16.45       15.83      0.97 o 
   1   6   5       12.21       13.14      0.59 o 
   2   6   5       44.65       44.86      0.95 o 
   3   6   5       17.26       15.87      0.69 o 
   4   6   5       11.18       11.24      0.66 o 
   5   6   5        7.21        9.15      0.80 o 
   6   6   5        5.41        6.43      0.83 o 
   7   6   5        3.38        4.22      0.98 o 
   0   7   5        4.23        2.55      0.85 o 
   1   7   5       18.98       21.31      0.90 o 
   2   7   5        1.64        2.13      0.47 o 
   3   7   5       48.27       48.00      1.23 o 
   4   7   5       13.10       13.19      1.03 o 
   5   7   5        0.21        0.47      0.69 o 
   6   7   5        0.42        2.40      0.88 o 
   0   8   5        6.42        5.33      0.91 o 
   1   8   5       30.15       28.20      1.18 o 
   2   8   5       16.45       16.64      1.15 o 
   3   8   5       18.74       20.76      1.27 o 
   4   8   5        7.31        7.45      0.93 o 
   5   8   5        3.21        3.83      1.01 o 
   6   8   5        2.62        3.63      1.31 o 
   0   9   5       20.83       19.12      1.66 o 
   1   9   5        3.77        1.64      0.74 o 
   2   9   5        2.36        2.75      0.85 o 
   3   9   5        2.77        2.70      0.87 o 
   4   9   5        8.97        8.39      1.13 o 
   5   9   5        5.34        6.86      1.40 o 
   0  10   5        2.31        4.37      1.20 o 
   1  10   5        3.48        2.46      0.92 o 
   2  10   5        1.27        0.50      0.81 o 
   3  10   5        1.74        0.02      0.84 o 
   4  10   5        1.38        1.92      1.03 o 
   0  11   5       12.62       10.97      2.37 o 
   1  11   5        2.19        4.56      1.06 o 
   2  11   5        0.75        0.79      1.08 o 
   0   0   6        6.93        8.91      0.53 o 
   1   0   6      258.46      231.07      2.77 o 
   2   0   6      209.51      209.41      2.81 o 
   3   0   6      352.80      357.12      3.75 o 
   4   0   6       11.34        9.47      0.46 o 
   5   0   6       92.82       90.14      1.82 o 
   6   0   6        7.65        7.40      0.93 o 
   7   0   6        0.01        0.16      0.58 o 
   8   0   6        0.36        0.20      0.85 o 
   0   1   6     1263.54     1221.45     11.68 o 
   1   1   6      140.22      136.22      1.12 o 
   2   1   6      124.19      138.58      1.28 o 
   3   1   6       12.12       12.80      0.39 o 
   4   1   6       40.15       42.36      0.62 o 
   5   1   6       14.50       14.27      0.51 o 
   6   1   6       30.69       30.58      0.81 o 
   7   1   6        8.88        8.92      0.82 o 
   8   1   6        1.28        1.25      0.71 o 
   0   2   6      178.33      172.28      1.89 o 
   1   2   6      130.82      141.13      1.30 o 
   2   2   6       26.76       27.54      0.45 o 
   3   2   6      105.42      107.31      1.14 o 
   4   2   6       58.78       63.36      0.83 o 
   5   2   6       13.83       14.23      0.52 o 
   6   2   6        4.34        3.98      0.48 o 
   7   2   6        1.75        1.61      0.50 o 
   8   2   6        2.09        2.59      0.78 o 
   0   3   6        0.29        0.46      0.24 o 
   1   3   6       82.79       86.28      0.98 o 
   2   3   6        1.37        0.66      0.19 o 
   3   3   6       79.84       73.23      0.92 o 
   4   3   6        1.02        0.80      0.28 o 
   5   3   6       23.01       22.34      1.12 o 
   6   3   6        2.55        2.28      0.45 o 
   7   3   6        8.87        9.49      0.84 o 
   8   3   6        0.42        0.86      0.69 o 
   0   4   6       63.28       66.13      1.49 o 
   1   4   6      304.23      305.96      2.47 o 
   2   4   6       29.71       27.10      0.58 o 
   3   4   6       34.57       34.99      0.68 o 
   4   4   6       68.62       64.60      1.00 o 
   5   4   6       16.17       16.42      0.68 o 
   6   4   6        6.90        7.81      0.64 o 
   7   4   6        5.06        6.33      0.75 o 
   8   4   6        2.37        3.58      0.83 o 
   0   5   6       58.14       61.09      1.35 o 
   1   5   6       41.33       42.52      0.72 o 
   2   5   6        1.04        1.07      0.29 o 
   3   5   6      110.76      110.34      1.41 o 
   4   5   6       60.67       59.24      1.05 o 
   5   5   6        0.09        0.26      0.41 o 
   6   5   6       11.74       11.53      0.70 o 
   7   5   6        1.73        2.14      0.76 o 
   0   6   6        4.92        4.82      0.82 o 
   1   6   6        9.04        9.93      0.52 o 
   2   6   6       38.07       39.07      0.92 o 
   3   6   6       12.45       11.46      0.68 o 
   4   6   6       12.70       12.45      0.74 o 
   5   6   6       12.85       11.44      0.86 o 
   6   6   6        0.13        0.79      0.72 o 
   7   6   6        3.46        4.01      0.94 o 
   0   7   6        1.87        0.63      0.62 o 
   1   7   6       27.56       27.34      1.03 o 
   2   7   6       15.01       13.96      0.89 o 
   3   7   6       28.31       31.82      1.06 o 
   4   7   6       16.59       18.28      0.97 o 
   5   7   6        1.42        2.03      0.70 o 
   6   7   6        5.87        8.07      1.09 o 
   0   8   6        2.66        2.98      0.83 o 
   1   8   6       10.91       10.82      0.86 o 
   2   8   6       13.42       14.48      1.11 o 
   3   8   6        1.45        1.10      0.72 o 
   4   8   6        1.79        0.54      0.73 o 
   5   8   6        6.45        7.38      1.16 o 
   6   8   6        0.46        0.08      1.25 o 
   0   9   6        4.54        5.22      1.15 o 
   1   9   6        7.74        7.44      0.87 o 
   2   9   6       16.39       19.08      1.40 o 
   3   9   6        4.75        3.88      0.90 o 
   4   9   6        5.09        5.54      1.02 o 
   5   9   6        1.22        4.12      2.68 o 
   0  10   6       28.15       26.57      2.79 o 
   1  10   6        8.19        8.84      1.14 o 
   2  10   6        0.16        0.13      0.80 o 
   3  10   6        1.30        1.86      0.94 o 
   4  10   6        1.73        2.71      1.15 o 
   0  11   6        0.00        0.23      2.25 o 
   1  11   6        1.06        1.40      0.96 o 
   1   0   7       27.21       22.62      0.63 o 
   2   0   7       20.53       21.08      0.68 o 
   3   0   7        0.96        0.42      0.25 o 
   4   0   7        2.21        2.83      0.37 o 
   5   0   7       11.36        9.49      0.66 o 
   6   0   7        1.16        0.55      0.56 o 
   7   0   7        2.28        2.91      0.71 o 
   8   0   7        1.18        1.19      1.21 o 
   0   1   7      240.86      246.90      2.80 o 
   1   1   7       65.59       61.54      0.70 o 
   2   1   7      234.69      260.91      2.10 o 
   3   1   7        8.50        9.13      0.38 o 
   4   1   7       16.90       16.15      0.39 o 
   5   1   7       22.38       21.01      0.90 o 
   6   1   7       38.53       33.97      0.89 o 
   7   1   7        1.49        1.89      0.48 o 
   8   1   7        0.23        1.14      0.58 o 
   0   2   7      200.57      202.08      2.07 o 
   1   2   7      229.05      235.39      1.91 o 
   2   2   7      336.17      342.71      2.69 o 
   3   2   7      110.65      110.55      1.27 o 
   4   2   7      136.72      133.44      1.81 o 
   5   2   7        6.35        6.94      0.46 o 
   6   2   7       21.05       22.79      0.83 o 
   7   2   7        1.39        1.70      0.55 o 
   8   2   7        0.42       -0.03      0.71 o 
   0   3   7      634.30      660.73      6.09 o 
   1   3   7       27.35       25.61      0.55 o 
   2   3   7      122.11      137.17      1.35 o 
   3   3   7       59.18       56.23      0.84 o 
   4   3   7       14.96       16.42      0.58 o 
   5   3   7       45.86       44.65      0.96 o 
   6   3   7        3.84        3.86      0.55 o 
   7   3   7        1.18        0.29      0.57 o 
   8   3   7        4.89        5.24      0.85 o 
   0   4   7       17.75       18.02      0.69 o 
   1   4   7       11.14       10.55      0.44 o 
   2   4   7       63.80       60.50      0.86 o 
   3   4   7        2.93        2.23      0.30 o 
   4   4   7       64.46       62.89      0.97 o 
   5   4   7        0.79        0.50      0.32 o 
   6   4   7        9.07        8.80      0.68 o 
   7   4   7        1.62        1.80      0.89 o 
   8   4   7        0.47        2.06      0.80 o 
   0   5   7      171.93      179.52      2.91 o 
   1   5   7       12.95       13.47      0.49 o 
   2   5   7       10.59        9.68      0.46 o 
   3   5   7        8.47        8.31      0.50 o 
   4   5   7        4.24        4.30      0.46 o 
   5   5   7       19.25       18.09      1.02 o 
   6   5   7        5.25        6.75      0.65 o 
   7   5   7        1.01        2.33      1.09 o 
   0   6   7       43.23       42.66      1.61 o 
   1   6   7        1.90        1.16      0.36 o 
   2   6   7      120.54      123.77      1.66 o 
   3   6   7       46.56       45.13      1.12 o 
   4   6   7        5.99        4.78      0.73 o 
   5   6   7        0.08        0.42      0.55 o 
   6   6   7        2.80        4.91      0.85 o 
   7   6   7        2.92        4.07      0.97 o 
   0   7   7        0.72        0.32      0.62 o 
   1   7   7       23.75       23.38      0.94 o 
   2   7   7       21.67       21.81      0.91 o 
   3   7   7       16.38       17.64      0.92 o 
   4   7   7        5.75        5.84      0.76 o 
   5   7   7        2.89        3.02      0.86 o 
   6   7   7        5.33        5.58      1.08 o 
   0   8   7        5.15        3.15      0.98 o 
   1   8   7       16.94       17.73      0.97 o 
   2   8   7       35.69       36.36      1.56 o 
   3   8   7       10.26        9.02      1.04 o 
   4   8   7        0.46       -0.28      0.84 o 
   5   8   7        3.51        0.26      1.02 o 
   6   8   7        3.35        4.03      1.48 o 
   0   9   7       13.42       15.50      1.56 o 
   1   9   7       19.56       21.23      1.24 o 
   2   9   7        0.69        1.05      0.79 o 
   3   9   7        0.35        0.32      0.80 o 
   4   9   7        2.25        2.77      0.99 o 
   5   9   7        2.19        2.05      1.25 o 
   0  10   7        2.24        4.52      1.23 o 
   1  10   7        1.67        0.81      0.86 o 
   2  10   7        2.34        3.18      0.94 o 
   3  10   7        0.80        1.07      0.95 o 
   0  11   7        4.18        3.67      2.42 o 
   1  11   7        6.15        7.16      1.62 o 
   0   0   8      872.63      956.35     14.28 o 
   1   0   8      586.87      596.26      6.08 o 
   2   0   8      420.63      447.90      5.60 o 
   3   0   8      550.17      559.10      6.82 o 
   4   0   8       55.11       53.28      1.43 o 
   5   0   8       78.24       69.06      1.87 o 
   6   0   8        2.95        3.06      0.68 o 
   7   0   8        0.28       -0.58      0.74 o 
   8   0   8        2.20        2.50      0.91 o 
   0   1   8      287.59      326.85      3.61 o 
   1   1   8       16.91       17.23      0.40 o 
   2   1   8      500.79      529.63      4.06 o 
   3   1   8       12.99       15.77      0.48 o 
   4   1   8       60.04       60.17      0.95 o 
   5   1   8       27.60       26.98      0.75 o 
   6   1   8        2.00        2.73      0.41 o 
   7   1   8        9.11        8.21      0.72 o 
   8   1   8        1.84        2.93      0.69 o 
   0   2   8        1.58        0.89      0.24 o 
   1   2   8      315.28      322.88      2.59 o 
   2   2   8       95.02       91.72      1.00 o 
   3   2   8        8.02        8.98      0.39 o 
   4   2   8       33.47       34.39      0.84 o 
   5   2   8       14.02       11.50      0.56 o 
   6   2   8        5.77        5.11      0.56 o 
   7   2   8        3.31        1.97      0.58 o 
   8   2   8        1.55        0.73      0.79 o 
   0   3   8      101.64      110.67      1.65 o 
   1   3   8       14.52       16.53      0.45 o 
   2   3   8       19.96       21.55      0.55 o 
   3   3   8       91.25       89.76      1.06 o 
   4   3   8       24.70       24.73      0.60 o 
   5   3   8       19.34       19.25      0.71 o 
   6   3   8        7.60        7.85      0.65 o 
   7   3   8        2.58        1.54      0.55 o 
   8   3   8        0.72        0.52      0.84 o 
   0   4   8       60.65       57.09      1.15 o 
   1   4   8      173.08      189.39      1.90 o 
   2   4   8       38.36       42.76      0.74 o 
   3   4   8       82.69       83.24      1.14 o 
   4   4   8        5.47        4.32      0.40 o 
   5   4   8        3.53        3.77      0.43 o 
   6   4   8        3.25        3.14      0.49 o 
   7   4   8       10.35       13.33      1.27 o 
   0   5   8        1.73        2.43      0.48 o 
   1   5   8       41.43       41.65      0.81 o 
   2   5   8       26.69       24.32      0.68 o 
   3   5   8      109.04      111.24      1.51 o 
   4   5   8        9.74       11.00      0.67 o 
   5   5   8        3.73        3.58      0.54 o 
   6   5   8       10.12        9.42      0.84 o 
   7   5   8        2.34        2.09      0.67 o 
   0   6   8       31.69       32.72      1.26 o 
   1   6   8       25.11       25.22      0.79 o 
   2   6   8        4.28        4.39      0.48 o 
   3   6   8       13.30       12.41      0.87 o 
   4   6   8        7.10        6.64      0.62 o 
   5   6   8        2.03        1.84      0.59 o 
   6   6   8        2.99        2.92      0.79 o 
   7   6   8        4.95        6.46      1.34 o 
   0   7   8        0.40        0.63      0.71 o 
   1   7   8       57.98       58.82      1.34 o 
   2   7   8       20.16       21.10      0.95 o 
   3   7   8       13.92       11.42      0.85 o 
   4   7   8        2.07        1.31      0.62 o 
   5   7   8        0.55        0.43      0.75 o 
   6   7   8        3.49        1.42      0.92 o 
   0   8   8       27.42       27.12      1.79 o 
   1   8   8       13.04       14.31      0.90 o 
   2   8   8       10.93        8.32      0.95 o 
   3   8   8        1.79        2.18      0.94 o 
   4   8   8        1.44        1.93      0.82 o 
   5   8   8        0.09       -0.76      0.99 o 
   0   9   8        0.72        0.40      0.90 o 
   1   9   8        9.09       11.80      1.02 o 
   2   9   8        7.40        8.87      1.12 o 
   3   9   8        5.76        4.24      1.02 o 
   4   9   8        2.87        2.22      0.95 o 
   0  10   8       12.63       12.27      1.58 o 
   1  10   8        5.09        6.25      1.06 o 
   2  10   8        4.13        4.49      1.03 o 
   3  10   8        0.21        0.26      0.89 o 
   0  11   8        2.19        0.74      2.77 o 
   1   0   9     1464.53     1556.45     14.95 o 
   2   0   9       36.64       38.70      1.03 o 
   3   0   9        0.21        3.21      0.91 o 
   4   0   9        0.80       -0.28      0.41 o 
   5   0   9       43.50       45.71      2.51 o 
   6   0   9        4.30        5.01      0.79 o 
   7   0   9        2.00        1.86      0.84 o 
   8   0   9        0.30        0.07      0.88 o 
   0   1   9        5.39        4.05      0.41 o 
   1   1   9       27.61       27.72      0.53 o 
   2   1   9       56.23       63.04      0.84 o 
   3   1   9       85.28       87.96      1.39 o 
   4   1   9       43.20       41.35      0.85 o 
   5   1   9       18.47       17.64      0.66 o 
   6   1   9       29.75       30.04      1.07 o 
   7   1   9        3.42        4.25      0.63 o 
   8   1   9        2.28        1.78      0.72 o 
   0   2   9      132.53      132.70      1.68 o 
   1   2   9      530.26      571.86      4.28 o 
   2   2   9      132.70      136.23      1.35 o 
   3   2   9        4.65        3.26      0.28 o 
   4   2   9      136.15      127.99      1.52 o 
   5   2   9       19.65       19.44      0.72 o 
   6   2   9        4.34        4.98      0.57 o 
   7   2   9        0.86        1.67      0.53 o 
   8   2   9        1.16        1.43      0.84 o 
   0   3   9        6.64        8.61      0.70 o 
   1   3   9       18.81       19.07      0.50 o 
   2   3   9        7.36        8.12      0.40 o 
   3   3   9      128.45      135.90      1.53 o 
   4   3   9      116.17      108.33      1.41 o 
   5   3   9       17.09       18.55      0.74 o 
   6   3   9        3.85        2.94      0.54 o 
   7   3   9        1.35        2.26      0.64 o 
   8   3   9        3.67        5.79      1.18 o 
   0   4   9       92.98      100.82      1.74 o 
   1   4   9       81.53       82.26      1.11 o 
   2   4   9       33.11       34.93      0.84 o 
   3   4   9       23.72       23.72      0.65 o 
   4   4   9       41.68       36.44      0.86 o 
   5   4   9       14.00       12.80      0.62 o 
   6   4   9        5.07        6.82      0.61 o 
   7   4   9        0.73        1.58      0.54 o 
   0   5   9       86.91       89.48      1.71 o 
   1   5   9       20.44       21.26      0.74 o 
   2   5   9       35.70       33.86      0.81 o 
   3   5   9       13.28       11.39      0.59 o 
   4   5   9       15.25       14.56      0.74 o 
   5   5   9        0.92        1.77      0.51 o 
   6   5   9        0.25        1.05      0.60 o 
   7   5   9        1.58        1.52      0.70 o 
   0   6   9       30.03       30.15      1.19 o 
   1   6   9        7.36        7.01      0.60 o 
   2   6   9       82.53       85.88      1.45 o 
   3   6   9        0.60        1.24      0.47 o 
   4   6   9        0.08       -0.05      0.47 o 
   5   6   9        2.90        3.96      0.69 o 
   6   6   9        5.62        6.46      1.03 o 
   7   6   9        0.92        0.87      1.11 o 
   0   7   9        8.33        7.16      1.22 o 
   1   7   9       24.12       20.54      1.02 o 
   2   7   9       18.42       19.46      1.09 o 
   3   7   9        0.93        0.42      0.56 o 
   4   7   9        5.97        5.74      0.75 o 
   5   7   9        3.09        3.86      0.97 o 
   6   7   9        1.59        1.69      1.10 o 
   0   8   9        5.71        5.11      0.94 o 
   1   8   9        4.70        5.19      0.79 o 
   2   8   9       18.85       17.88      1.25 o 
   3   8   9        1.58        0.85      0.75 o 
   4   8   9        0.12        0.31      0.80 o 
   5   8   9        4.64        6.37      1.30 o 
   0   9   9        3.39        2.70      0.95 o 
   1   9   9       12.50       13.33      1.15 o 
   2   9   9        0.44        0.60      0.80 o 
   3   9   9        1.37        0.71      0.82 o 
   4   9   9        1.23        1.26      1.01 o 
   0  10   9        0.50       -0.99      0.99 o 
   1  10   9        4.01        4.48      1.03 o 
   2  10   9        1.53        0.73      0.90 o 
   3  10   9        2.58        3.82      1.05 o 
   0   0  10       70.81       75.67      4.91 o 
   1   0  10        0.61        0.40      0.25 o 
   2   0  10       20.90       24.86      0.89 o 
   3   0  10        3.10        4.22      0.50 o 
   4   0  10        1.16        0.82      0.50 o 
   5   0  10       89.89       84.26      2.25 o 
   6   0  10        4.44        4.30      0.80 o 
   7   0  10        0.54        2.13      0.80 o 
   8   0  10        1.07        1.15      1.33 o 
   0   1  10      820.82      929.33      9.30 o 
   1   1  10       18.43       20.25      0.48 o 
   2   1  10       89.74      108.51      1.29 o 
   3   1  10       74.50       74.36      1.07 o 
   4   1  10      119.70      123.09      1.72 o 
   5   1  10       53.81       49.48      1.12 o 
   6   1  10        0.04        0.19      0.42 o 
   7   1  10        2.44        2.40      0.60 o 
   8   1  10        0.33        0.11      0.71 o 
   0   2  10        9.69        8.14      0.53 o 
   1   2  10      110.86      112.21      1.25 o 
   2   2  10      179.21      174.67      1.76 o 
   3   2  10       44.26       39.09      0.67 o 
   4   2  10       27.05       28.46      0.69 o 
   5   2  10       54.53       50.88      1.05 o 
   6   2  10        1.44        2.01      0.45 o 
   7   2  10        2.42        3.18      0.66 o 
   8   2  10        2.03        2.18      1.03 o 
   0   3  10      316.76      344.29      3.87 o 
   1   3  10       98.47      101.14      1.23 o 
   2   3  10        0.76        0.11      0.24 o 
   3   3  10       45.83       38.65      0.76 o 
   4   3  10       12.83       11.99      0.55 o 
   5   3  10        1.46        0.35      0.37 o 
   6   3  10        5.09        4.81      0.62 o 
   7   3  10       17.48       19.24      1.04 o 
   0   4  10        8.59        8.41      0.62 o 
   1   4  10       26.24       28.14      0.68 o 
   2   4  10       65.46       67.51      1.07 o 
   3   4  10      100.06       89.67      1.40 o 
   4   4  10        6.44        6.01      0.49 o 
   5   4  10        0.69        0.69      0.41 o 
   6   4  10        5.45        4.61      0.61 o 
   7   4  10        0.04        2.12      0.58 o 
   0   5  10       29.00       31.14      1.24 o 
   1   5  10       22.90       22.91      1.05 o 
   2   5  10        2.78        2.88      0.43 o 
   3   5  10       80.47       76.42      1.38 o 
   4   5  10        7.00        7.51      0.62 o 
   5   5  10        5.04        5.80      0.73 o 
   6   5  10        5.35        4.13      0.74 o 
   7   5  10        9.92       13.08      1.29 o 
   0   6  10       95.32       94.07      2.42 o 
   1   6  10       19.70       19.65      0.86 o 
   2   6  10        3.21        3.01      0.53 o 
   3   6  10       14.90       15.17      0.88 o 
   4   6  10        5.85        5.17      0.67 o 
   5   6  10        3.41        4.32      0.74 o 
   6   6  10        4.44        5.04      1.11 o 
   0   7  10        0.10       -0.29      0.71 o 
   1   7  10        7.62        7.67      0.74 o 
   2   7  10        6.14        5.03      0.69 o 
   3   7  10        8.29        8.43      1.31 o 
   4   7  10        3.67        4.17      0.73 o 
   5   7  10        3.15        5.79      0.94 o 
   6   7  10        0.00        1.32      0.96 o 
   0   8  10       18.97       16.77      1.36 o 
   1   8  10        5.12        6.20      0.81 o 
   2   8  10        5.27        6.04      0.94 o 
   3   8  10        1.45        1.68      0.77 o 
   4   8  10        4.85        4.92      0.98 o 
   5   8  10        1.03        2.04      1.07 o 
   0   9  10        4.43        3.14      0.97 o 
   1   9  10        3.01        2.93      0.79 o 
   2   9  10        3.66        2.17      0.90 o 
   3   9  10        0.55        0.07      0.83 o 
   4   9  10        1.61        1.55      1.03 o 
   0  10  10        0.04        0.34      1.09 o 
   1  10  10        1.19        2.63      0.88 o 
   2  10  10        4.57        3.29      1.03 o 
   3  10  10        1.01        1.32      1.14 o 
   1   0  11       68.32       89.98      1.51 o 
   2   0  11       75.54       70.87      1.43 o 
   3   0  11       10.85       10.64      0.71 o 
   4   0  11       16.03       14.10      1.07 o 
   5   0  11       18.15       18.53      1.28 o 
   6   0  11       27.53       28.51      1.47 o 
   7   0  11        1.47        1.37      1.15 o 
   8   0  11        0.05        0.69      0.98 o 
   0   1  11      131.89      129.69      1.93 o 
   1   1  11       28.23       31.64      0.62 o 
   2   1  11       19.61       21.08      0.57 o 
   3   1  11       96.04       98.63      1.33 o 
   4   1  11      164.02      154.95      2.06 o 
   5   1  11        9.92       12.56      1.15 o 
   6   1  11       11.34       10.78      0.70 o 
   7   1  11        0.89        1.37      0.59 o 
   8   1  11        0.55        1.36      0.70 o 
   0   2  11       85.96       87.99      1.70 o 
   1   2  11       98.33      110.64      1.32 o 
   2   2  11      134.46      126.29      1.45 o 
   3   2  11        8.72        7.24      0.42 o 
   4   2  11       15.65       12.41      0.75 o 
   5   2  11       17.11       16.55      0.86 o 
   6   2  11       25.94       27.02      0.97 o 
   7   2  11        1.18        1.34      0.62 o 
   8   2  11        0.79        1.79      1.01 o 
   0   3  11       67.22       63.77      1.30 o 
   1   3  11        9.72       10.43      0.46 o 
   2   3  11        8.73        9.05      0.48 o 
   3   3  11       56.98       63.32      1.01 o 
   4   3  11       65.11       64.74      1.09 o 
   5   3  11        5.51        4.88      0.60 o 
   6   3  11        9.55        9.46      0.73 o 
   7   3  11        1.61        3.11      0.59 o 
   0   4  11       28.34       30.84      1.00 o 
   1   4  11       55.71       58.27      1.19 o 
   2   4  11       87.17       93.23      1.31 o 
   3   4  11       14.17       13.52      0.60 o 
   4   4  11       15.57       14.84      0.69 o 
   5   4  11       13.36       15.11      0.76 o 
   6   4  11       19.05       24.62      0.97 o 
   7   4  11        1.17        2.93      0.62 o 
   0   5  11        8.16        7.13      0.94 o 
   1   5  11       55.27       54.62      1.17 o 
   2   5  11       13.76       12.69      0.66 o 
   3   5  11        3.02        3.29      0.53 o 
   4   5  11        1.78        1.43      0.46 o 
   5   5  11        7.75        7.71      1.06 o 
   6   5  11        2.96        4.48      0.85 o 
   7   5  11        0.03        0.48      0.69 o 
   0   6  11        0.20       -0.66      0.66 o 
   1   6  11        1.08        0.76      0.44 o 
   2   6  11       33.98       33.49      1.10 o 
   3   6  11       22.13       19.90      0.98 o 
   4   6  11        1.31        1.35      0.57 o 
   5   6  11        0.25        0.79      0.66 o 
   6   6  11        4.59        3.66      1.00 o 
   0   7  11       18.45       21.82      1.43 o 
   1   7  11       12.10       10.72      0.79 o 
   2   7  11        8.82       10.89      1.00 o 
   3   7  11        1.26        0.88      0.65 o 
   4   7  11        2.24        1.64      0.75 o 
   5   7  11        4.36        4.52      0.90 o 
   6   7  11        1.81        3.31      1.05 o 
   0   8  11        1.55        2.40      0.88 o 
   1   8  11       21.95       22.20      1.24 o 
   2   8  11        4.51        3.28      0.92 o 
   3   8  11        0.65        1.64      0.79 o 
   4   8  11        2.05        2.83      0.97 o 
   5   8  11        1.59        2.55      1.16 o 
   0   9  11        1.84        1.43      1.36 o 
   1   9  11        4.76        4.59      0.87 o 
   2   9  11        2.76        2.64      0.86 o 
   3   9  11        1.05        1.89      0.90 o 
   4   9  11        1.26        0.28      1.02 o 
   0  10  11        1.25        0.24      1.24 o 
   1  10  11        1.73        0.60      0.85 o 
   2  10  11        0.61        0.04      0.83 o 
   0   0  12       69.66       71.33      2.12 o 
   1   0  12      217.60      221.99      2.90 o 
   2   0  12       46.62       46.68      1.18 o 
   3   0  12      204.91      195.31      3.18 o 
   4   0  12       20.19       17.37      1.09 o 
   5   0  12       47.73       47.28      2.42 o 
   6   0  12       14.03       13.50      1.18 o 
   7   0  12        0.23        0.98      0.84 o 
   8   0  12        2.72        3.38      1.14 o 
   0   1  12       70.67       67.62      2.01 o 
   1   1  12       18.01       17.61      0.54 o 
   2   1  12      100.78      100.60      1.31 o 
   3   1  12       54.68       56.07      0.95 o 
   4   1  12       10.51       11.27      0.75 o 
   5   1  12       78.76       74.12      1.54 o 
   6   1  12        0.76        0.66      0.47 o 
   7   1  12        0.28        0.06      0.55 o 
   8   1  12        0.65        2.04      1.13 o 
   0   2  12        8.42        9.16      0.66 o 
   1   2  12        1.47        0.60      0.25 o 
   2   2  12        0.92        0.35      0.27 o 
   3   2  12       41.90       39.40      0.78 o 
   4   2  12       12.32       11.85      0.63 o 
   5   2  12       23.73       25.41      0.98 o 
   6   2  12        4.76        5.46      0.62 o 
   7   2  12        0.24        0.25      0.62 o 
   0   3  12       30.98       30.33      1.11 o 
   1   3  12       75.70       74.47      1.12 o 
   2   3  12       16.92       17.73      0.66 o 
   3   3  12       88.56       92.20      1.31 o 
   4   3  12       34.60       36.28      0.92 o 
   5   3  12       26.15       26.53      0.96 o 
   6   3  12        3.12        3.18      0.56 o 
   7   3  12        5.77        5.92      0.75 o 
   0   4  12       69.58       68.31      1.98 o 
   1   4  12       43.91       42.03      0.95 o 
   2   4  12       14.06       15.43      0.67 o 
   3   4  12        1.52        0.70      0.37 o 
   4   4  12        6.61        6.01      0.50 o 
   5   4  12        0.03        0.34      0.45 o 
   6   4  12        0.52        0.98      0.55 o 
   7   4  12        0.52        0.35      0.64 o 
   0   5  12        0.00       -0.52      0.52 o 
   1   5  12       73.18       74.43      1.48 o 
   2   5  12       14.60       13.86      0.72 o 
   3   5  12       11.43       12.50      0.80 o 
   4   5  12       17.55       18.13      0.87 o 
   5   5  12        0.83        0.96      0.59 o 
   6   5  12        1.32        2.64      0.71 o 
   7   5  12        4.94        4.50      0.87 o 
   0   6  12       64.72       65.98      2.29 o 
   1   6  12        4.50        4.03      0.59 o 
   2   6  12        3.11        3.02      0.57 o 
   3   6  12        1.02        1.22      0.60 o 
   4   6  12       15.54       16.99      1.04 o 
   5   6  12        7.31       10.03      0.99 o 
   6   6  12        2.93        4.53      1.01 o 
   0   7  12       18.05       22.73      2.18 o 
   1   7  12       21.76       22.19      1.10 o 
   2   7  12       17.53       18.02      1.25 o 
   3   7  12        0.84        1.43      0.67 o 
   4   7  12        0.99        0.80      0.73 o 
   5   7  12        2.49        5.34      1.06 o 
   0   8  12        0.70        0.11      0.83 o 
   1   8  12        2.20        1.80      0.72 o 
   2   8  12        1.28        1.85      0.99 o 
   3   8  12        3.83        3.65      0.91 o 
   4   8  12        7.55        7.42      1.21 o 
   5   8  12        2.62        2.37      1.20 o 
   0   9  12        1.15        0.04      0.98 o 
   1   9  12        3.30        3.31      0.83 o 
   2   9  12        6.24        5.18      0.96 o 
   3   9  12        0.81        0.79      0.84 o 
   4   9  12        0.23        0.32      1.00 o 
   0  10  12        1.33        0.33      1.27 o 
   1  10  12        0.58        1.21      0.88 o 
   2  10  12        1.98        2.87      0.93 o 
   1   0  13        2.12        2.41      0.41 o 
   2   0  13        6.73        9.08      0.66 o 
   3   0  13      172.09      164.82      2.90 o 
   4   0  13       34.34       30.63      1.41 o 
   5   0  13        2.03        2.29      0.80 o 
   6   0  13        0.92        0.15      0.60 o 
   7   0  13        0.03       -0.06      0.86 o 
   0   1  13        5.38        5.98      0.54 o 
   1   1  13       48.32       41.26      0.79 o 
   2   1  13        3.55        2.90      0.29 o 
   3   1  13        2.09        1.64      0.30 o 
   4   1  13       97.59       94.26      1.62 o 
   5   1  13        2.10        3.06      0.53 o 
   6   1  13        1.64        1.63      0.53 o 
   7   1  13        0.73        1.66      0.67 o 
   0   2  13       44.73       45.26      1.40 o 
   1   2  13        4.05        3.31      0.42 o 
   2   2  13      297.40      285.98      3.17 o 
   3   2  13      112.54      108.38      1.78 o 
   4   2  13        7.17        6.83      0.57 o 
   5   2  13        3.41        3.52      0.51 o 
   6   2  13        8.14        8.29      0.75 o 
   7   2  13        5.80        8.26      0.91 o 
   0   3  13        4.34        3.67      0.53 o 
   1   3  13       26.08       27.75      0.74 o 
   2   3  13       52.01       51.02      1.07 o 
   3   3  13        3.24        3.29      0.42 o 
   4   3  13        1.51        1.63      0.45 o 
   5   3  13        1.26        1.79      0.52 o 
   6   3  13        6.93        7.97      0.69 o 
   7   3  13        0.49       -0.05      0.60 o 
   0   4  13       45.39       40.70      2.49 o 
   1   4  13        4.47        3.23      0.46 o 
   2   4  13       43.39       43.39      1.14 o 
   3   4  13       76.73       73.35      1.32 o 
   4   4  13        0.60        0.78      0.47 o 
   5   4  13        0.90        0.55      0.48 o 
   6   4  13        9.24        8.42      0.82 o 
   7   4  13        5.73        9.08      1.32 o 
   0   5  13       38.91       38.16      1.61 o 
   1   5  13        6.60        6.04      0.68 o 
   2   5  13       14.80       15.70      0.78 o 
   3   5  13        5.12        4.87      0.56 o 
   4   5  13        8.49        9.99      0.82 o 
   5   5  13       12.61       13.39      0.99 o 
   6   5  13        0.15        0.72      0.71 o 
   0   6  13       32.66       30.32      1.77 o 
   1   6  13       23.25       23.86      1.13 o 
   2   6  13        3.03        1.60      0.55 o 
   3   6  13       21.43       23.45      1.16 o 
   4   6  13        4.35        6.01      0.78 o 
   5   6  13        1.94        2.35      0.77 o 
   6   6  13        1.71        1.93      0.89 o 
   0   7  13        1.01        2.95      1.06 o 
   1   7  13        2.85        2.50      0.67 o 
   2   7  13       10.77       12.76      1.00 o 
   3   7  13        6.80        6.95      0.85 o 
   4   7  13        0.80        1.54      0.77 o 
   5   7  13        8.70        9.87      1.21 o 
   0   8  13        7.59        8.32      1.26 o 
   1   8  13       11.82       12.08      1.18 o 
   2   8  13        1.72        1.62      0.75 o 
   3   8  13        0.70        0.68      0.73 o 
   4   8  13        3.52        4.07      1.01 o 
   0   9  13        0.53        0.29      1.22 o 
   1   9  13        2.17        2.79      0.89 o 
   2   9  13        4.88        5.33      1.00 o 
   3   9  13        1.05        0.14      0.81 o 
   0  10  13        6.55        4.88      1.69 o 
   1  10  13        1.73        1.83      0.99 o 
   0   0  14       10.79        8.79      0.83 o 
   1   0  14       85.81       86.22      1.66 o 
   2   0  14      294.98      286.85      3.98 o 
   3   0  14       82.94       78.47      1.74 o 
   4   0  14        0.56        0.04      0.62 o 
   5   0  14        7.36        5.42      1.00 o 
   6   0  14        0.20        0.37      0.64 o 
   7   0  14        1.52        2.06      0.90 o 
   0   1  14        5.18        6.06      0.60 o 
   1   1  14       47.84       45.36      0.87 o 
   2   1  14       24.47       26.27      0.64 o 
   3   1  14       45.09       38.87      0.79 o 
   4   1  14       55.82       54.39      1.17 o 
   5   1  14        4.36        2.84      0.57 o 
   6   1  14        0.65        0.20      0.52 o 
   7   1  14        0.85        1.62      0.72 o 
   0   2  14       68.91       67.93      2.89 o 
   1   2  14       14.43       13.57      0.58 o 
   2   2  14       52.66       54.99      1.04 o 
   3   2  14       20.91       19.65      0.68 o 
   4   2  14        2.66        1.29      0.45 o 
   5   2  14        5.66        5.17      0.61 o 
   6   2  14        0.34        0.26      0.49 o 
   7   2  14        3.62        5.25      0.77 o 
   0   3  14       50.70       47.45      1.57 o 
   1   3  14      134.07      119.81      1.71 o 
   2   3  14       50.73       48.45      1.12 o 
   3   3  14       33.54       32.48      0.91 o 
   4   3  14       30.01       27.27      1.05 o 
   5   3  14        5.29        5.04      0.77 o 
   6   3  14        3.88        3.85      0.64 o 
   7   3  14        1.82        1.60      0.70 o 
   0   4  14       24.49       21.13      2.15 o 
   1   4  14       96.44       91.81      1.55 o 
   2   4  14       16.13       16.66      0.84 o 
   3   4  14        3.48        2.50      0.53 o 
   4   4  14       13.89       14.58      0.95 o 
   5   4  14        3.16        3.39      0.80 o 
   6   4  14        1.50        1.20      0.61 o 
   7   4  14        0.51        0.70      0.74 o 
   0   5  14       75.39       71.59      2.15 o 
   1   5  14       18.53       16.81      1.06 o 
   2   5  14       30.42       31.07      1.22 o 
   3   5  14       15.24       17.04      0.93 o 
   4   5  14        9.78        7.31      0.78 o 
   5   5  14        1.33        2.50      0.76 o 
   6   5  14        5.23        5.11      0.94 o 
   0   6  14        1.69        2.23      0.89 o 
   1   6  14       26.06       25.20      1.17 o 
   2   6  14        1.66        1.61      0.58 o 
   3   6  14        1.08        0.83      0.57 o 
   4   6  14       20.81       20.84      1.30 o 
   5   6  14        1.07        1.29      0.74 o 
   6   6  14        0.69        1.00      0.88 o 
   0   7  14       11.91       13.76      1.41 o 
   1   7  14       11.68       10.70      0.93 o 
   2   7  14        0.55        1.52      0.66 o 
   3   7  14        5.80        6.44      0.87 o 
   4   7  14        5.14        5.18      0.92 o 
   5   7  14        0.72        2.55      0.91 o 
   0   8  14        1.47        2.55      2.02 o 
   1   8  14        4.56        4.08      0.88 o 
   2   8  14        1.81        1.26      0.77 o 
   3   8  14        1.16        0.52      0.77 o 
   4   8  14        2.57        1.17      0.91 o 
   0   9  14        1.06        1.47      1.28 o 
   1   9  14        5.18        5.52      1.15 o 
   2   9  14        0.50        0.78      0.91 o 
   3   9  14        1.30        1.16      0.88 o 
   0  10  14        1.16        0.80      1.48 o 
   1   0  15       46.93       45.57      1.34 o 
   2   0  15      132.00      116.62      2.23 o 
   3   0  15        7.34        5.99      0.82 o 
   4   0  15        0.02       -0.31      0.58 o 
   5   0  15        6.68        5.19      1.02 o 
   6   0  15        0.51       -0.10      0.94 o 
   7   0  15        2.90        2.89      1.02 o 
   0   1  15        1.04        1.75      0.48 o 
   1   1  15      193.80      192.92      2.28 o 
   2   1  15        3.47        2.93      0.35 o 
   3   1  15       53.44       52.66      0.95 o 
   4   1  15       14.84       11.42      0.66 o 
   5   1  15        1.37        1.31      0.73 o 
   6   1  15        2.68        3.44      0.64 o 
   7   1  15        2.37        3.21      0.89 o 
   0   2  15       62.56       65.93      2.96 o 
   1   2  15       28.78       26.70      0.89 o 
   2   2  15      209.67      192.59      2.08 o 
   3   2  15       48.36       45.37      1.02 o 
   4   2  15        1.60        2.58      0.56 o 
   5   2  15        0.24        0.09      0.47 o 
   6   2  15        0.38        0.38      0.54 o 
   7   2  15        2.41        4.05      0.83 o 
   0   3  15       85.79       76.38      2.06 o 
   1   3  15       90.98       87.75      1.54 o 
   2   3  15        5.89        5.12      0.53 o 
   3   3  15        0.64        0.49      0.39 o 
   4   3  15        2.56        2.09      0.52 o 
   5   3  15        4.42        3.47      0.64 o 
   6   3  15        3.97        3.96      0.66 o 
   7   3  15        2.03        1.44      0.83 o 
   0   4  15        2.86        4.19      0.76 o 
   1   4  15       10.61       10.57      0.77 o 
   2   4  15       78.32       74.97      1.58 o 
   3   4  15       43.74       40.84      1.21 o 
   4   4  15        3.16        2.41      0.64 o 
   5   4  15        4.50        4.22      0.78 o 
   6   4  15        1.43        1.80      0.74 o 
   0   5  15      101.31       98.18      2.59 o 
   1   5  15        6.89        7.89      0.76 o 
   2   5  15       15.64       14.94      0.95 o 
   3   5  15        7.81        7.59      0.92 o 
   4   5  15        1.33        0.43      0.60 o 
   5   5  15        0.27       -0.35      0.68 o 
   6   5  15        0.15       -0.05      0.79 o 
   0   6  15       19.30       19.12      1.54 o 
   1   6  15        5.73        5.18      0.72 o 
   2   6  15        6.35        6.90      1.03 o 
   3   6  15        6.05        7.49      0.84 o 
   4   6  15        2.24        0.69      0.76 o 
   5   6  15        8.26        8.01      1.21 o 
   0   7  15       12.36       14.12      1.81 o 
   1   7  15        6.46        6.71      1.04 o 
   2   7  15        6.73        7.27      0.94 o 
   3   7  15        3.65        2.60      0.77 o 
   4   7  15        0.97        1.52      0.84 o 
   5   7  15        0.64        0.71      1.16 o 
   0   8  15       12.33       12.31      1.55 o 
   1   8  15        0.09        0.32      0.72 o 
   2   8  15        0.60       -0.21      0.79 o 
   3   8  15        0.36       -0.04      0.84 o 
   4   8  15        0.75        2.38      0.99 o 
   0   9  15        1.12        0.59      1.36 o 
   1   9  15        0.65        0.48      0.88 o 
   2   9  15        1.58        1.72      0.97 o 
   0   0  16        8.99       10.95      1.38 o 
   1   0  16       40.56       47.08      1.66 o 
   2   0  16       51.68       48.06      1.58 o 
   3   0  16        6.63        8.04      0.84 o 
   4   0  16        0.30       -0.14      0.58 o 
   5   0  16        1.28        1.08      0.83 o 
   6   0  16        0.11       -0.19      0.77 o 
   7   0  16        0.38        1.84      0.98 o 
   0   1  16      368.92      317.10      5.51 o 
   1   1  16      194.44      178.13      2.34 o 
   2   1  16       44.44       44.07      0.95 o 
   3   1  16       29.96       29.34      0.90 o 
   4   1  16        3.83        2.74      0.57 o 
   5   1  16        0.45        0.72      0.60 o 
   6   1  16        0.51        1.49      0.60 o 
   7   1  16        1.36        1.04      0.69 o 
   0   2  16       36.92       37.19      2.57 o 
   1   2  16       31.49       29.76      1.03 o 
   2   2  16       72.76       65.18      1.33 o 
   3   2  16       13.30       13.53      0.77 o 
   4   2  16        7.03        6.75      0.82 o 
   5   2  16        3.95        2.76      0.67 o 
   6   2  16        3.72        4.83      1.14 o 
   7   2  16        0.11       -0.13      0.68 o 
   0   3  16        0.85        0.23      0.59 o 
   1   3  16       85.73       85.69      1.65 o 
   2   3  16       25.19       25.26      0.99 o 
   3   3  16       23.11       19.72      0.96 o 
   4   3  16        6.15        4.78      0.74 o 
   5   3  16        0.30        0.09      0.60 o 
   6   3  16        6.15        8.20      0.91 o 
   0   4  16       12.38       15.04      1.18 o 
   1   4  16       35.74       33.54      1.14 o 
   2   4  16        5.88        5.81      0.69 o 
   3   4  16       10.07        9.50      0.80 o 
   4   4  16        4.49        5.13      1.23 o 
   5   4  16        2.67        3.09      0.76 o 
   6   4  16        0.36        1.09      0.70 o 
   0   5  16        3.14        2.66      0.78 o 
   1   5  16        1.17        1.93      0.59 o 
   2   5  16       14.67       13.90      1.02 o 
   3   5  16       13.16       12.89      1.10 o 
   4   5  16        0.68        0.17      0.67 o 
   5   5  16        0.32        0.34      0.76 o 
   6   5  16        9.23       14.35      2.34 o 
   0   6  16        1.45        2.33      0.88 o 
   1   6  16       23.26       25.21      1.64 o 
   2   6  16        1.93        2.66      0.69 o 
   3   6  16        2.62        2.63      0.76 o 
   4   6  16        0.03        0.72      0.75 o 
   5   6  16        1.37       -0.73      0.84 o 
   0   7  16        2.72        3.13      1.04 o 
   1   7  16        6.31        3.91      0.92 o 
   2   7  16        0.05       -0.20      0.71 o 
   3   7  16        0.64       -0.06      0.74 o 
   4   7  16        2.83        2.74      0.94 o 
   0   8  16        3.40        2.74      1.14 o 
   1   8  16        3.59        2.72      0.86 o 
   2   8  16        0.68        1.38      0.85 o 
   3   8  16        0.59        0.64      0.90 o 
   0   9  16        1.79        1.58      1.39 o 
   1   9  16        1.21        0.19      0.91 o 
   2   9  16        0.53        1.16      0.94 o 
   1   0  17      123.25      104.82      2.48 o 
   2   0  17      143.02      138.02      4.98 o 
   3   0  17       60.11       49.88      1.93 o 
   4   0  17        0.75       -0.35      0.65 o 
   5   0  17        0.49        0.23      0.71 o 
   6   0  17        2.95        4.05      1.24 o 
   7   0  17        0.00        0.25      0.95 o 
   0   1  17       44.09       45.24      2.18 o 
   1   1  17       58.38       53.98      1.52 o 
   2   1  17       10.73        9.69      0.71 o 
   3   1  17        4.89        4.98      0.59 o 
   4   1  17        2.65        2.32      0.59 o 
   5   1  17        3.39        4.15      0.82 o 
   6   1  17        0.35        0.44      0.65 o 
   7   1  17        1.92        3.86      0.89 o 
   0   2  17       60.65       62.73      2.14 o 
   1   2  17       48.28       47.05      1.31 o 
   2   2  17       29.79       28.77      1.10 o 
   3   2  17       11.93       10.17      0.72 o 
   4   2  17        5.11        4.43      0.69 o 
   5   2  17        1.66        0.51      0.64 o 
   6   2  17        1.16        1.82      0.69 o 
   0   3  17       70.49       62.99      1.97 o 
   1   3  17       60.93       57.88      1.38 o 
   2   3  17        4.27        4.05      0.61 o 
   3   3  17        1.30        1.68      0.58 o 
   4   3  17        5.19        5.35      0.91 o 
   5   3  17        3.72        4.76      0.81 o 
   6   3  17        0.37        1.58      0.68 o 
   0   4  17       40.41       41.58      2.03 o 
   1   4  17        9.73       12.15      0.88 o 
   2   4  17        2.78        2.12      0.62 o 
   3   4  17        0.44        1.31      0.60 o 
   4   4  17        3.91        2.47      0.82 o 
   5   4  17        4.57        3.69      0.93 o 
   6   4  17        1.51        2.32      0.87 o 
   0   5  17        9.88        9.09      1.60 o 
   1   5  17        7.76        8.73      0.83 o 
   2   5  17       18.85       17.15      1.14 o 
   3   5  17        1.73        1.91      0.72 o 
   4   5  17        2.17        2.79      0.82 o 
   5   5  17        4.55        3.70      0.94 o 
   0   6  17        1.28        2.79      0.95 o 
   1   6  17        7.07        7.08      0.83 o 
   2   6  17        0.00       -0.22      0.63 o 
   3   6  17        0.44        0.42      0.67 o 
   4   6  17        0.47       -0.04      0.75 o 
   5   6  17        1.84        1.84      0.96 o 
   0   7  17        3.01        3.17      1.09 o 
   1   7  17        0.36        0.74      0.71 o 
   2   7  17        4.10        4.74      0.95 o 
   3   7  17        0.38        1.75      0.86 o 
   4   7  17        1.74        1.64      0.89 o 
   0   8  17        5.25        6.78      1.58 o 
   1   8  17        2.96        3.92      0.92 o 
   2   8  17        0.46        1.62      0.91 o 
   3   8  17        1.31        2.08      1.03 o 
   0   9  17        0.69       -0.16      2.21 o 
   1   9  17        1.46        1.74      0.96 o 
   0   0  18        0.28        0.18      0.98 o 
   1   0  18        5.53        3.79      0.83 o 
   2   0  18        5.80        7.83      0.87 o 
   3   0  18        0.05       -0.25      0.72 o 
   4   0  18        6.95        7.84      1.08 o 
   5   0  18        0.38        0.94      0.93 o 
   6   0  18        0.20        0.44      0.90 o 
   0   1  18      200.63      187.65      4.02 o 
   1   1  18       16.88       16.31      1.08 o 
   2   1  18        2.63        2.47      0.53 o 
   3   1  18       10.00        9.87      0.79 o 
   4   1  18        0.89        0.62      0.57 o 
   5   1  18        5.59        6.52      0.98 o 
   6   1  18        0.18        1.00      0.69 o 
   0   2  18        2.94        1.95      0.76 o 
   1   2  18       26.90       26.97      1.33 o 
   2   2  18        2.69        1.85      0.50 o 
   3   2  18        8.20        6.35      0.74 o 
   4   2  18        8.15        9.39      1.06 o 
   5   2  18        0.16       -0.38      0.72 o 
   6   2  18        0.66       -0.46      0.90 o 
   0   3  18       28.03       26.88      1.45 o 
   1   3  18       18.78       19.70      1.03 o 
   2   3  18        5.42        6.51      0.69 o 
   3   3  18        7.81        8.81      0.85 o 
   4   3  18       11.03       11.37      1.13 o 
   5   3  18        1.97        1.92      0.79 o 
   6   3  18        2.74        3.91      1.35 o 
   0   4  18       22.22       17.23      2.28 o 
   1   4  18       19.75       19.43      1.07 o 
   2   4  18        5.93        4.44      0.84 o 
   3   4  18        1.32        0.85      0.61 o 
   4   4  18        2.58        2.18      1.05 o 
   5   4  18        2.42        1.93      0.89 o 
   6   4  18        2.45        2.71      0.90 o 
   0   5  18        2.21        3.22      0.92 o 
   1   5  18        5.66        5.18      0.74 o 
   2   5  18        7.29        7.50      0.89 o 
   3   5  18        0.70       -0.32      0.68 o 
   4   5  18        1.38        1.21      0.79 o 
   5   5  18        0.83        2.11      0.99 o 
   0   6  18        2.43        1.76      0.90 o 
   1   6  18       12.14       11.36      1.07 o 
   2   6  18        1.67        1.19      0.80 o 
   3   6  18        0.72        0.94      0.70 o 
   4   6  18        0.85        0.24      0.79 o 
   5   6  18        2.34        3.65      1.24 o 
   0   7  18        4.17        3.91      1.14 o 
   1   7  18        0.05        0.83      0.72 o 
   2   7  18        6.83        8.52      1.14 o 
   3   7  18        2.10        4.02      1.00 o 
   4   7  18        0.81        1.06      1.02 o 
   0   8  18        2.06        0.17      1.34 o 
   1   8  18        0.46        1.12      0.84 o 
   2   8  18        0.29        1.01      0.93 o 
   3   8  18        1.35        3.87      1.63 o 
   1   0  19        4.51        4.08      0.80 o 
   2   0  19        1.92        1.31      0.72 o 
   3   0  19        1.30        1.52      0.86 o 
   4   0  19        1.44        1.15      0.83 o 
   5   0  19        0.21        0.33      0.92 o 
   6   0  19        2.11        3.30      1.08 o 
   0   1  19       23.48       23.73      1.72 o 
   1   1  19        0.58        1.06      0.48 o 
   2   1  19        0.39       -0.36      0.43 o 
   3   1  19       17.45       21.47      1.26 o 
   4   1  19        3.55        5.56      1.02 o 
   5   1  19        3.49        2.66      0.86 o 
   6   1  19        3.51        7.19      2.21 o 
   0   2  19        0.05        0.88      0.79 o 
   1   2  19       11.18       10.80      0.83 o 
   2   2  19        5.26        5.05      0.65 o 
   3   2  19        7.41        8.13      0.91 o 
   4   2  19        4.38        4.70      0.87 o 
   5   2  19        2.05        3.12      0.95 o 
   6   2  19        1.22        2.14      0.95 o 
   0   3  19       21.47       22.75      1.73 o 
   1   3  19       11.50       10.55      0.86 o 
   2   3  19        7.74        7.69      0.83 o 
   3   3  19        5.36        4.29      0.91 o 
   4   3  19        1.90        1.01      0.77 o 
   5   3  19        3.52        3.46      0.93 o 
   6   3  19        1.41        3.85      0.99 o 
   0   4  19        1.55        2.28      0.87 o 
   1   4  19        8.26        7.88      0.80 o 
   2   4  19        8.57        8.75      1.11 o 
   3   4  19        0.06       -0.04      0.63 o 
   4   4  19        1.09        1.49      0.81 o 
   5   4  19        1.41        1.29      0.90 o 
   0   5  19        0.01       -0.72      0.72 o 
   1   5  19        7.18        5.37      0.82 o 
   2   5  19        8.03        9.40      0.99 o 
   3   5  19        0.33        0.07      0.70 o 
   4   5  19        1.33        0.55      0.89 o 
   5   5  19        2.55        5.00      1.26 o 
   0   6  19        1.16        1.49      1.00 o 
   1   6  19        5.39        5.23      0.88 o 
   2   6  19        5.01        5.20      0.91 o 
   3   6  19        5.91        6.77      0.99 o 
   4   6  19        1.02        2.65      0.93 o 
   0   7  19        0.11        1.44      1.00 o 
   1   7  19        0.12       -0.16      0.75 o 
   2   7  19        1.85        1.33      1.07 o 
   3   7  19        0.75        0.36      0.97 o 
   0   8  19        1.22        2.85      1.63 o 
   1   8  19        2.79        2.26      0.90 o 
   2   8  19        2.26        2.56      1.07 o 
   0   0  20        0.17       -0.04      0.80 o 
   1   0  20        0.63        0.67      0.64 o 
   2   0  20        5.77        4.63      0.93 o 
   3   0  20        1.25        5.01      1.14 o 
   4   0  20       18.78       19.18      2.65 o 
   5   0  20        0.00        0.02      1.07 o 
   6   0  20        3.96        8.86      2.09 o 
   0   1  20        0.29        0.57      0.84 o 
   1   1  20        1.41        0.49      0.46 o 
   2   1  20       10.71       10.88      1.22 o 
   3   1  20        0.80        1.45      0.66 o 
   4   1  20        0.41       -0.30      0.67 o 
   5   1  20        0.26        0.79      0.95 o 
   6   1  20        0.41        2.82      0.91 o 
   0   2  20        0.59        1.54      0.75 o 
   1   2  20        2.72        1.44      0.53 o 
   2   2  20        5.59        4.35      0.66 o 
   3   2  20        3.49        2.81      0.75 o 
   4   2  20        4.88        3.95      1.05 o 
   5   2  20        0.08        1.12      0.84 o 
   6   2  20        2.67        4.21      1.03 o 
   0   3  20        6.85        8.19      1.16 o 
   1   3  20        3.14        2.59      0.63 o 
   2   3  20        1.38        1.89      0.67 o 
   3   3  20        2.47        2.90      0.77 o 
   4   3  20        1.24        1.33      0.80 o 
   5   3  20        1.17        0.17      0.86 o 
   0   4  20        1.06        3.62      0.98 o 
   1   4  20        1.56        1.48      0.60 o 
   2   4  20        3.43        5.12      0.81 o 
   3   4  20        5.07        5.26      1.01 o 
   4   4  20        6.53        7.56      1.49 o 
   5   4  20        0.86        0.64      0.95 o 
   0   5  20        0.47        0.44      0.86 o 
   1   5  20        2.57        2.25      0.75 o 
   2   5  20       11.54       13.33      1.15 o 
   3   5  20        2.48        2.68      1.00 o 
   4   5  20        1.31        1.80      0.84 o 
   0   6  20        0.03        0.66      0.87 o 
   1   6  20        0.83        0.57      0.73 o 
   2   6  20        1.84        2.23      0.81 o 
   3   6  20        0.46        0.01      0.90 o 
   4   6  20        0.53        1.56      0.93 o 
   0   7  20        0.05        1.73      1.29 o 
   1   7  20        0.61       -0.62      0.75 o 
   2   7  20        7.68        9.38      1.25 o 
   3   7  20        1.63        0.83      1.03 o 
   0   8  20        0.33        1.35      1.44 o 
   1   8  20        0.33        0.56      0.89 o 
   1   0  21        6.64        5.76      1.00 o 
   2   0  21        2.95        2.86      0.90 o 
   3   0  21        2.40        3.61      1.13 o 
   4   0  21        1.76        1.37      2.33 o 
   5   0  21        0.04       -0.87      1.02 o 
   0   1  21        3.24        3.27      0.87 o 
   1   1  21        0.08        0.25      0.52 o 
   2   1  21        2.00        2.09      0.60 o 
   3   1  21        5.66        5.22      0.86 o 
   4   1  21        0.82        0.95      0.83 o 
   5   1  21        2.67        2.68      0.99 o 
   0   2  21        0.11        0.43      0.74 o 
   1   2  21        1.60        2.46      0.60 o 
   2   2  21        2.03        2.93      0.66 o 
   3   2  21        1.88        0.89      0.68 o 
   4   2  21        1.56        0.04      0.72 o 
   5   2  21        5.26        6.46      1.57 o 
   0   3  21        5.11        6.28      1.06 o 
   1   3  21        2.51        1.99      0.62 o 
   2   3  21        7.80        8.78      0.93 o 
   3   3  21        3.49        2.77      0.80 o 
   4   3  21        1.65        3.51      0.95 o 
   5   3  21        3.61        5.56      1.16 o 
   0   4  21        2.75        3.08      0.98 o 
   1   4  21        2.58        3.07      0.71 o 
   2   4  21        1.79        2.60      0.77 o 
   3   4  21        0.61        1.38      0.88 o 
   4   4  21        0.28        0.44      0.86 o 
   5   4  21        1.78        1.75      1.40 o 
   0   5  21        1.29        0.93      0.93 o 
   1   5  21        5.16        7.53      0.98 o 
   2   5  21        1.11        1.99      0.76 o 
   3   5  21        1.45        1.57      0.97 o 
   4   5  21        0.41       -0.52      1.01 o 
   0   6  21        0.46        0.27      0.88 o 
   1   6  21        3.02        3.01      0.90 o 
   2   6  21        0.87       -0.21      0.85 o 
   3   6  21        3.90        3.82      1.15 o 
   0   7  21        0.00        0.04      1.19 o 
   1   7  21        1.70        2.43      0.88 o 
   2   7  21        0.22       -0.04      0.91 o 
   0   0  22        3.33        2.87      1.15 o 
   1   0  22        5.24        5.59      1.04 o 
   2   0  22        2.28        4.17      0.97 o 
   3   0  22        0.10       -0.75      1.40 o 
   4   0  22        0.06        0.99      1.13 o 
   5   0  22        0.48        0.87      2.46 o 
   0   1  22        0.95        0.79      0.79 o 
   1   1  22        3.73        3.86      0.81 o 
   2   1  22        0.19        0.08      0.58 o 
   3   1  22        0.45        0.88      0.69 o 
   4   1  22        0.44       -0.21      0.78 o 
   5   1  22        1.17        1.33      0.96 o 
   0   2  22        0.11        0.44      0.79 o 
   1   2  22       12.81       16.76      1.09 o 
   2   2  22        0.22        0.06      0.60 o 
   3   2  22        1.67        2.04      0.84 o 
   4   2  22        0.62        2.27      0.96 o 
   5   2  22        2.25        3.59      1.19 o 
   0   3  22        3.30        6.48      1.37 o 
   1   3  22        1.35        1.70      0.63 o 
   2   3  22        1.34        1.89      0.68 o 
   3   3  22        0.46        1.29      0.77 o 
   4   3  22        3.29        3.71      1.32 o 
   5   3  22        0.52        1.01      0.99 o 
   0   4  22        0.99        1.11      0.97 o 
   1   4  22        4.39        5.45      0.79 o 
   2   4  22        3.83        5.02      1.06 o 
   3   4  22        0.86        0.92      0.91 o 
   4   4  22        4.17        4.93      1.24 o 
   0   5  22        0.05       -0.13      0.88 o 
   1   5  22        0.43        1.63      0.79 o 
   2   5  22        4.42        4.57      0.93 o 
   3   5  22        0.19        0.37      0.94 o 
   4   5  22        0.77       -0.51      1.14 o 
   0   6  22        3.15        4.00      1.22 o 
   1   6  22        0.24       -0.07      0.80 o 
   2   6  22        1.09        0.84      0.92 o 
   3   6  22        1.16        2.38      1.13 o 
   0   7  22        0.69        4.10      2.11 o 
   1   7  22        0.15       -0.07      0.87 o 
   1   0  23        8.37       11.65      1.33 o 
   2   0  23        1.37        3.28      1.14 o 
   3   0  23        4.94        4.57      1.31 o 
   4   0  23        0.16        0.38      1.25 o 
   5   0  23        0.19        1.61      1.36 o 
   0   1  23        5.63        8.54      1.22 o 
   1   1  23        0.70        0.91      0.82 o 
   2   1  23        1.72        1.91      0.72 o 
   3   1  23        2.42        2.21      0.96 o 
   4   1  23        3.10        3.09      1.27 o 
   5   1  23        0.69        2.16      1.02 o 
   0   2  23        2.75        3.12      0.96 o 
   1   2  23        3.16        3.39      0.71 o 
   2   2  23        1.33        1.56      0.70 o 
   3   2  23        3.07        4.61      0.92 o 
   4   2  23        0.15        1.32      1.21 o 
   0   3  23       11.92       15.36      1.57 o 
   1   3  23        0.34        0.11      0.62 o 
   2   3  23        0.77        0.21      0.68 o 
   3   3  23        0.59        0.16      1.19 o 
   4   3  23        4.05        4.14      1.19 o 
   0   4  23        0.38        0.49      0.93 o 
   1   4  23        1.59        1.98      0.79 o 
   2   4  23        0.15        0.71      0.76 o 
   3   4  23        1.87        1.04      0.94 o 
   4   4  23        0.33        1.08      1.09 o 
   0   5  23        0.79        1.29      1.48 o 
   1   5  23        4.32        5.51      0.97 o 
   2   5  23        2.76        2.72      0.89 o 
   3   5  23        2.10        3.34      1.13 o 
   0   6  23        0.61        2.41      1.38 o 
   1   6  23        1.77        1.87      0.90 o 
   2   6  23        0.16       -0.35      0.89 o 
   0   0  24        1.16        1.46      1.17 o 
   1   0  24        0.04        0.77      0.86 o 
   2   0  24        1.34        2.54      1.18 o 
   3   0  24        2.38        2.68      1.27 o 
   4   0  24        0.25       -0.52      1.26 o 
   0   1  24        1.44        1.34      0.94 o 
   1   1  24        7.30       10.73      0.96 o 
   2   1  24        8.30       10.82      1.35 o 
   3   1  24        4.71        7.60      1.08 o 
   4   1  24        0.68        1.40      1.03 o 
   0   2  24        0.39        0.80      0.88 o 
   1   2  24        1.76        2.70      0.71 o 
   2   2  24        0.29        0.64      0.72 o 
   3   2  24        5.22        6.45      1.06 o 
   4   2  24        0.85        0.86      1.03 o 
   0   3  24        0.52        1.66      0.98 o 
   1   3  24        0.51       -0.28      0.67 o 
   2   3  24        4.71        7.93      1.00 o 
   3   3  24        1.02       -0.67      0.94 o 
   4   3  24        1.08        2.22      1.12 o 
   0   4  24        2.30        3.29      1.14 o 
   1   4  24        3.72        4.74      0.93 o 
   2   4  24        0.03        0.56      0.81 o 
   3   4  24        4.55        4.95      1.21 o 
   0   5  24        0.10        1.17      1.14 o 
   1   5  24        0.71        1.40      0.84 o 
   2   5  24        1.47        2.38      0.91 o 
   0   6  24        4.40        5.18      1.56 o 
   1   0  25        0.29        1.59      0.99 o 
   2   0  25        0.05        0.00      1.03 o 
   3   0  25        1.86        0.89      1.21 o 
   4   0  25        0.88        0.31      1.43 o 
   0   1  25        0.88        2.93      1.09 o 
   1   1  25        3.71        4.92      0.83 o 
   2   1  25       10.70       15.23      1.37 o 
   3   1  25        0.50        0.44      1.21 o 
   4   1  25        2.14        3.59      1.14 o 
   0   2  25        0.12       -0.79      0.88 o 
   1   2  25        2.18        1.58      0.73 o 
   2   2  25        0.28       -0.30      0.82 o 
   3   2  25        4.59        9.28      1.33 o 
   0   3  25        0.16        0.31      0.95 o 
   1   3  25        0.22        0.21      0.75 o 
   2   3  25       11.44       15.52      1.43 o 
   3   3  25        0.41        0.76      0.98 o 
   0   4  25        0.65        2.80      1.09 o 
   1   4  25        0.83        1.08      0.88 o 
   2   4  25        0.01        1.84      0.95 o 
   0   5  25        0.24        1.01      1.34 o 
   1   5  25        1.67        2.00      1.19 o 
   0   0  26       24.05       31.95      5.52 o 
   1   0  26        6.90        7.49      1.47 o 
   2   0  26        1.15        0.93      1.19 o 
   3   0  26        1.95        3.20      1.45 o 
   0   1  26        0.00        0.94      1.03 o 
   1   1  26        0.08        0.34      0.72 o 
   2   1  26        2.13        3.42      1.01 o 
   3   1  26        1.52        2.47      1.04 o 
   0   2  26        7.73        9.32      2.02 o 
   1   2  26        3.40        3.12      0.87 o 
   2   2  26        0.44        0.82      0.90 o 
   3   2  26        1.95        2.27      1.24 o 
   0   3  26        0.03       -0.74      0.95 o 
   1   3  26        1.91        2.27      0.87 o 
   2   3  26        6.27        8.67      1.35 o 
   0   4  26        0.49        0.32      1.14 o 
   1   4  26        0.40        0.77      0.85 o 
   1   0  27        1.23        2.06      1.11 o 
   2   0  27        1.96        5.03      1.82 o 
   0   1  27        0.01        0.04      1.06 o 
   1   1  27        7.43        8.29      1.54 o 
   2   1  27        1.34        1.10      0.91 o 
   0   2  27        5.27        3.29      1.42 o 
   1   2  27        1.12       -0.39      0.75 o 
   2   2  27        0.85        1.02      0.93 o 
   0   3  27        0.53        1.66      1.51 o 
   1   3  27        1.90        3.27      0.96 o 
   0   0  28        0.68        1.61      1.58 o 
   1   0  28        0.02        1.46      1.33 o 
   0   1  28        2.13        4.39      1.48 o 
   1   1  28        2.21        4.25      1.62 o 
                                                 
